# Supplementary material for: Lost in translation: are doctors really answering patients’ questions about in vitro fertilization?
Source: J Assist Reprod Genet. 2025 Jun 13;42(9):2895–904. doi: 10.1007/s10815-025-03538-x (PMC12559448; doi:10.1007/s10815-025-03538-x)
Supplement: Supplementary file 1 — (XLSX 155 kb) [file 10815_2025_3538_MOESM1_ESM.xlsx]

## Sheet: Overall
Make sure to record RAW DATA in Google Docs
Hashtag	# of posts	Date collected		Hashtag	# of posts/videos reviewed	# of posts/videos excluded (look at exclusion criteria)	# of posts included (should be 50)
#IVF	518900	2024-12-15		#IVF	1919	1869	50
#invitrofertilization	8925	2024-01-05		#invitrofertilization	8925	8902	23
#ivfjourney	289800	2024-01-06		#ivfjourney	2500	2487	13
#ivfprocess	1996	2024-01-05		#ivfprocess	1281	1231	50
#ivfsuccess	119800	2024-01-05		#ivfsuccess	2500	2485	15
Category	# of posts	# of comments	# of likes	# of shares	# of views		Overall TikTok
Diagnostic Testing	4	6785	403206	42696	17125		Total # of comments	71428
Treatment Options	11	1064	89292	14829	898362		Total # of likes	5051336
Medication Inquiries	4	422	25149	4000	1078000		Total # of views (for videos)	96272047
Procedural Details	91	53489	4147441	330901	84682380		Total # shares	423765
Success Rates	10	1000	68830	3719	524632
Side Effects and Risks	2	99	3055	314	301900
Cost and Financial Concerns	2	1620	74200	652	3200000
Ethical and Legal Issues	5	2468	23432	3102	672078
Emotional Support	1	6	240	17	10800
Other	16	4475	216491	23535	4886770

## Sheet: Reading Level
Category assigned	Reading Level
diagnostic testing
diagnostic testing	5.69
diagnostic testing	11.03
ethical and legal issues	10.96
ethical and legal issues	9.39
other	14.43
other	11.69
Procedural details	9.45
Procedural details	7.74
Procedural details	9.03
Procedural details	11.11
procedural details	11.74
procedural details	5.14
procedural details	9.79
procedural details	9.79
Procedural details	4.09
procedural details	5.79
procedural details	8.28
procedural details	9.07
procedural details	8.91
procedural details	12.61
procedural details	8.62
procedural details	3.07
procedural details	7.88
procedural details	5.8
procedural details	5.3
procedural details	7.53
procedural details	7.55
procedural details	7.73
procedural details	5.78
procedural details	10.2
procedural details	7.23
procedural details	9.13
procedural details	4.29
procedural details	3.47
procedural details	12.82
procedural details	8.43
procedural details	9.45
procedural details	16.49
Procedure details	7.76
Procedure details	11.79
procedure details	5.82
procedure details	8.97
procedure details	9.5
procedure details	5.97
side effects/risks	13.2
success rates	10.99
treatment options	9.29
treatment options	9.3
treatment options	7.28
Diagnostic Testing	9.39
ethical and legal issues	9.38
ethical and legal issues	11.13
medication inquiries	8.56
medication inquiries	9.71
Procedural Details	8.27
Procedural Details	8.78
Procedural Details	10.06
Procedural Details	10.49
Procedural Details	10.13
Procedural Details	8.3
Procedural Details	7.71
Procedural Details	11.84
Procedural Details	9.27
Procedural Details	7.14
Procedural Details	8.66
Procedural Details	8.17
Procedural Details	11.43
Procedural Details	16.22
Procedural Details	9.61
Procedural Details	7.99
Treatment Options	11.39
Treatment Options	6.02
Cost and Financial Concerns	8.56
medication inquiries	13.59
other	11.86
Procedural Details	9.03
Procedural Details	5.16
procedural Details	8.43
procedural Details	6.11
procedural Details	10.1
procedural Details	10.07
procedural Details	7.46
procedural Details	5.17
Success rates	11.58
treatment options	9.53
emotional support	4.93
medication inquiries	9.26
other	9.41
other	12.61
other	9.36
other	8.04
other	9.39
other	15.64
other	8.14
other	10.27
Procedural Details	9.25
Procedural Details	7.8
Procedural Details	10.42
Procedural Details	11.17
procedural Details	8.16
procedural Details	5.27
procedural Details	10.39
procedural Details	8.4
procedural Details	7.01
procedural Details	10.49
procedural Details	9.97
procedural Details	7.55
procedural Details	13.9
procedural Details	9.32
procedural Details	6.63
procedural Details	6.68
procedural Details	8.45
procedural Details	14.08
procedural Details	9.38
procedural Details	14.75
procedural Details	8.35
procedural Details	9.97
procedural Details	11.29
procedural Details	5.78
procedural Details	8.97
procedural Details	9.92
procedural Details	14.37
procedural Details	8.97
procedural Details	10.23
Side Effects and Risks	9.25
Success Rates	7.28
Success Rates	13.47
Success Rates	9.54
Success Rates	12.22
Success Rates	9.34
Treatment Options	16.48
Treatment Options	12.92
Treatment Options	8.98
treatment Options	10.16
treatment Options	10.66
cost and financial concerns	7.11
ethical and legal issues	12.72
other	8.15
other	11.86
other	10.29
other	5.12
other	14.24
procedural details	9.45
procedural details	12.82
procedural details	8.51
procedural details	10.1
procedural details	4.35
success rates	9.53
success rates	13.14
success rates	14.05

## Sheet: #IVF
Post ID	Date of Post	Account name	Type of healthcare provider	# of comments	# of likes	# of shares	# of views	Category assigned	Reading Level	Categories for Reference		Category	# of posts	# of comments	# of likes	# of shares	# of views
40	2022-12-27	dr. kira mengistu	MD	794	78.8	11.9	1M	diagnostic testing				Diagnostic Testing	3	6667	402000	42572	5200000
45	2021-01-05	dr. allison Rodgers	MD	1038	62.1	2572	1.4M	diagnostic testing	5.69			Treatment Options	3	985	87556	14612	802400
50	2023-02-06	drjenn_fertilityfried	MD	4835	261.1	28.1	2.8M	diagnostic testing	11.03			Medication Inquiries	0	0	0	0	0
7	2024-02-19	natalie crawford	MD	1375	14.9	2611	504.1	ethical and legal issues	10.96	Cost and Financial Concerns		Procedural Details	38	47400	3832726	306370	75994800
17	2024-08-06	drlorashahine	MD	32	274	9	8415	ethical and legal issues	9.39			Success Rates	1	598	59800	1971	445
44	2023-09-05	reproductive health and wellness	MD	424	63.2	2059	2M	other	14.43			Side Effects and Risks	1	12	772	102	70200
49	2023-08-05	steven palter, MD	MD	2361	46000	6185	903	other	11.69			Cost and Financial Concerns	0	0	0	0	0
4	2023-11-01	drlorashahine	MD	140	6330	1174	357000	Procedural details	9.45	Procedural Details		Ethical and Legal Issues	2	1407	15174	2620	512515
5	2024-12-12	embryology insider	embryologist	1074	89100	13000	1800000	Procedural details	7.74	Success Rates		Emotional Support	0	0	0	0	0
6	2024-10-04	Dr. Myro Figura	MD	258	8009	421	264400	Procedural details	9.03	Side Effects and Risks		Other	2	2785	109200	8244	2000903
8	2023-01-22	Dr. Allison Rodgers	MD	84	2327	88	168100	Procedural details	11.11	Ethical and Legal Issues
9	2024-05-25	explaining IVF	embryologist	29	305	66	31500	procedural details	11.74	Emotional Support
14	2023-03-15	new hope fertility center	MD	307	18400	1710	1700000	procedural details	5.14
15	2023-01-03	natalie crawford	MD	44	1045	177	104200	procedural details	9.79
16	2022-04-25	Dr. Allison Rodgers	MD	40	2950	83	133500	procedural details	9.79
18	2024-09-13	Dr. Allison Rodgers	MD	1015	163400	11700	2900000	Procedural details	4.09
19	2020-12-10	Dr. Allison Rodgers	MD	236	19800	834	499700	procedural details	5.79
20	2023-11-14	steven palter, MD	MD	76	2660	367	300800	procedural details	8.28
21	2023-02-08	dorettemd	MD	3026	275900	25900	3800000	procedural details	9.07
22	2024-03-20	seteven palter md	MD	5447	273900	96400	2600000	procedural details	8.91
23	2023-01-16	Dr. Allison Rodgers	MD	6977	254500	52500	6800000	procedural details	12.61
24	2022-08-17	steven palter, MD	MD	1592	251800	3499	7900000	procedural details	8.62
25	2020-11-08	Dr. Allison Rodgers	MD	2947	218500	7803	2600000	procedural details	3.07
26	2021-12-10	Dr. Allison Rodgers	MD	976	182800	1366	3400000	procedural details	7.88
31	2021-03-15	Dr. Allison Rodgers	MD	1134	170100	2216	1400000	procedural details	5.8
32	2023-01-25	steven palter, MD	MD	687	148700	3425	4600000	procedural details	5.3
33	2021-03-05	dr. allison Rodgers	MD	1613	144	2320	3600000	procedural details	7.53
34	2021-08-01	dr jessica ryniec	MD	2574	140500	8572	1200000	procedural details	7.55
35	2022-09-30	ever link fertility center	embryologist	1160	96400	2283	3200000	procedural details	7.73
36	2020-05-27	dr. allison Rodgers	MD	456	90500	2421	2500000	procedural details	5.78
37	2021-06-18	maria banti IVF	embryologist	1030	85400	9407	1700000	procedural details	10.2
39	2024-09-25	steven palter, MD	MD	1283	79700	27200	2900000	procedural details	7.23
41	2020-10-07	carlos guerrero	PhD	709	73800	2335	657400	procedural details	9.13
42	2022-06-15	anukathiresanmd	MD	1457	65600	1331	2800000	procedural details	4.29
43	2021-09-13	dr. allison Rodgers	MD	522	63600	1172	577100	procedural details	3.47
47	2023-02-03	drjenn_fertilityfried	MD	1132	56000	5664	1300000	procedural details	12.82
48	2021-02-24	alease daniel barnes	embryologist	268	54300	331	543200	procedural details	8.43
10	2022-09-12	drlorashahine	MD	268	10400	2320	708100	procedural details	9.45	Other
11	2023-07-25	rescripted	embryologist	7	315	24	26600	procedural details	16.49
2	2022-09-05	natalie crawford	MD	151	220000	702	1600000	Procedure details	7.76	Treatment Options
3	2024-01-31	drlorashahine	MD	74	1241	142	123200	Procedure details	11.79	Medication Inquiries
27	2022-08-01	Dr. Allison Rodgers	MD	3184	180700	1691	2900000	procedure details	5.82
28	2020-12-26	Dr. Allison Rodgers	MD	2228	177600	5969	2400000	procedure details	8.97
29	2022-10-02	steven palter, MD	MD	1193	175600	2754	3900000	procedure details	9.5
30	2022-10-22	Dr. Allison Rodgers	MD	2002	170400	7003	2000000	procedure details	5.97
12	2023-01-17	anukathiresanmd	MD	12	772	102	70.2	side effects/risks	13.2
46	2022-05-02	jessica cho, MD	MD	598	59.8	1971	445	success rates	10.99
38	2020-03-04	dr. allison Rodgers	MD	769	81.3	14.3	567.8	treatment options	9.29
1	2024-08-11	drlorashahine	MD	158	3642	203	136.3	treatment options	9.3	Diagnostic Testing
13	2021-06-02	Dr. Allison Rodgers	MD	58	2614	109	98.3	treatment options	7.28

## Sheet: #invitrofertilization
Post ID	Date of Post	Account name	Type of healthcare provider	# of comments	# of likes	# of shares	# of views	Reading Level	Category assigned	Categories for Reference
4	2022-12-30	Kevin Jovanovic MD	MD	118	1206	124	84.9K	9.39	Diagnostic Testing	Procedural Details
13	2024-06-12	Erin Stevens, MD	MD	5	147	0	928	9.38	ethical and legal issues			Category	# of posts	# of comments	# of likes	# of shares	# of views
17	2023-03-26	Save the Storks	MD	6	127	15	3635	11.13	ethical and legal issues			Diagnostic Testing	1	118	1206	124	84900
8	2021-07-23	Anthony Kaveh MD	MD	25	636	12	47500	8.56	medication inquiries	Ethical and Legal Issues		Treatment Options	2	25	221	7	11738
11	#VALUE!	ExpaliningIVF	embryologist	1	183	19	24000	9.71	medication inquiries			Medication Inquiries	2	26	819	31	71500
1	2023-03-28	KU ARM	andrologist	5	396	61	15700	8.27	Procedural Details	Diagnostic Testing		Procedural Details	16	124	6179	649	288392
2	2023-12-12	Doctor Lin, MD Fertility	MD	3	10	1	632	8.78	Procedural Details	Treatment Options		Success Rates	0	0	0	0	0
3	2023-02-28	ExpaliningIVF	embryologist	26	1285	338	72200	10.06	Procedural Details	Medication Inquiries		Side Effects and Risks	0	0	0	0	0
5	2022-05-10	syd.thescientist	embryologist	25	1184	7	40600	10.49	Procedural Details	Success Rates		Cost and Financial Concerns	0	0	0	0	0
6	2023-01-27	New Hope Fertility Center	embryologist	20	992	144	39900	10.13	Procedural Details	Side Effects and Risks		Ethical and Legal Issues	2	11	274	15	4563
7	2023-09-06	Dimitrio Papadopoulos	gynecologist (MD)	1	762	1	16000	8.3	Procedural Details	Cost and Financial Concerns		Emotional Support	0	0	0	0	0
9	2023-03-10	Naveed Anees Nurse	RN	4	586	37	56100	7.71	Procedural Details	Emotional Support		Other	0	0	0	0	0
10	2022-01-08	Dr Mazen Dayeh IVF/Infertility	MD	19	208	15	13300	11.84	Procedural Details	Other
12	2022-05-07	syd.thescientist	embryologist	4	175	5	9542	9.27	Procedural Details
14	2024-08-06	Fertility Plus	MD	2	146	0	1427	7.14	Procedural Details
15	2023-05-08	Fantastic Pharma	pharmacist	2	114	1	4145	8.66	Procedural Details
19	2024-04-04	Isabella	MD	2	75	11	2369	8.17	Procedural Details
20	2022-03-24	Dr Mazen Dayeh IVF/Infertility	MD	0	74	1	4960	11.43	Procedural Details
21	2023-05-09	sasalozo	embryologist	4	65	0	800	16.22	Procedural Details
22	2022-11-17	ExpaliningIVF	embryologist	3	60	15	8032	9.61	Procedural Details
23	2023-02-23	Assisted Fertility	MD	4	47	12	2685	7.99	Procedural Details
16	2020-10-29	Dr. Elena Trukhacheva	MD	21	130	1	4180	11.39	Treatment Options
18	2021-12-29	Dr Mazen Dayeh IVF/Infertility	MD	4	91	6	7558	6.02	Treatment Options
24
25
26
27
28
29
30
31
32
33
34
35
36
37
38
39
40
41
42
43
44
45
46
47
48
49
50

## Sheet: #ivfjourney
	Date of Post	Account name	Type of healthcare provider	# of comments	# of likes	# of shares	# of views	Category assigned	Reading Level	Categories for Reference		Category	# of posts	# of comments	# of likes	# of shares	# of views
6	2021-07-07	Dr. Elena Trukhacheva	MD	810	37.1K	326	1.6M	Cost and Financial Concerns	8.56	Side Effects and Risks		Diagnostic Testing	0	0	0	0	0
9	2024-07-11	diaryofaceovideos	MD	383	23.9K	3906	987.2K	medication inquiries	13.59	Emotional Support		Treatment Options	1	19	329	81	30600
10	2023-03-17	Reproductive Health and Wellness	MD	64	16.7K	2114	488800	other	11.86	Other		Medication Inquiries	1	383	23900	3906	987200
1	2024-10-04	Dr. Myro Figura, MD	MD	263	8262	436	272700	Procedural Details	9.03	Diagnostic Testing		Procedural Details	8	5413	291462	22412	7125600
4	2022-11-14	Dr V. Mohan Raj Fertility	embryologist	3873	119100	16200	3000000	Procedural Details	5.16	Procedural Details		Success Rates	1	3	140	5	12000
5	2021-02-24	Alease Daniel Barnes	embryologist	268	54300	331	543200	procedural Details	8.43	Success Rates		Side Effects and Risks	0	0	0	0	0
7	2022-10-12	syd.thescientist	embryologist	181	31800	1046	1100000	procedural Details	6.11	Cost and Financial Concerns		Cost and Financial Concerns	1	810	37100	326	1600000
8	2024-07-29	Dr. Sanaz Ghazal MD, Fertility	MD	447	31200	2604	1100000	procedural Details	10.1	Ethical and Legal Issues		Ethical and Legal Issues	0	0	0	0	0
11	2024-08-10	dr.estherchung	MD	115	16500	1033	646400	procedural Details	10.07			Emotional Support	0	0	0	0	0
12	2021-02-25	Alease Daniel Barnes	embryologist	137	15200	309	169600	procedural Details	7.46			Other	1	64	16700	2114	488800
13	2024-11-27	LISA	embryologist	129	15100	453	293700	procedural Details	5.17
2	2023-10-06	Reproductive Health and Wellness	MD	3	140	5	12K	Success rates	11.58	Treatment Options
3	2023-02-08	Natalie Crawford, MD	MD	19	329	81	30.6K	treatment options	9.53	Medication Inquiries
14
15
16
17
18
19
20
21
22
23
24
25
26
27
28
29
30
31
32
33
34
35
36
37
38
39
40
41
42
43
44
45
46
47
48
49
50

## Sheet: #ivfprocess
Post ID	Date of Post	Account name	Type of healthcare provider	# of comments	# of likes	# of shares	# of views	Category assigned	Reading Level	Categories for Reference
28	2024-08-27	Dr. Lucky Sekhon	MD	6	240	17	10.8K	emotional support	4.93			Category	# of posts	# of comments	# of likes	# of shares	# of views
22	2023-06-08	Ellen Goldstein	MD	13	430	63	19.3K	medication inquiries	9.26			Diagnostic Testing	0
24	2022-11-18	syd.thescientist	embryologist	18	329	14	13500	other	9.41			Treatment Options	5	35	1186	129	53624
25	2022-05-14	syd.thescientist	embryologist	20	321	4	14000	other	12.61			Medication Inquiries	1	13	430	63	19300
27	2022-09-26	syd.thescientist	embryologist	5	281	9	19600	other	9.36			Procedural Details	29	552	17074	1470	1273588
32	2022-05-28	syd.thescientist	embryologist	11	215	3	7502	other	8.04			Success Rates	5	121	2160	263	138787
35	2024-09-24	syd.thescientist	embryologist	10	187	17	15200	other	9.39			Side Effects and Risks	1	87	2283	212	231700
44	2022-12-30	vardaan_medical center	MD	1	42	2	3610	other	15.64			Cost and Financial Concerns	0
45	2024-12-31	Dr Jennifer Kulp-Makarov	MD	3	39	3	2196	other	8.14			Ethical and Legal Issues	0
46	2024-12-11	Dr Akriti Bharati	MD	0	38	0	759	other	10.27			Emotional Support	1	6	240	17	10800
1	2022-11-03	syd.thescientist	embryologist	32	435	74	26800	Procedural Details	9.25	Diagnostic Testing		Other	8	68	1452	52	76367
4	#VALUE!	syd.thescientist	embryologist	43	1584	30	136600	Procedural Details	7.8	Procedural Details
7	2024-12-24	Generation Next Fertility	MD	0	1	0	55	Procedural Details	10.42	Cost and Financial Concerns
8	2023-08-17	Dr Jessica Ryniec fertility	MD	105	3080	515	95400	Procedural Details	11.17	Ethical and Legal Issues
9	2023-01-03	vardaan_medical center	MD	6	211	40	26200	procedural Details	8.16	Emotional Support
10	2023-11-27	Reproductive Health and Wellness	MD	6	157	8	303000	procedural Details	5.27	Other
11	2024-01-12	Reproductive Health and Wellness	MD	3	98	7	12000	procedural Details	10.39
12	2022-08-08	syd.thescientist	embryologist	40	3232	159	148000	procedural Details	8.4
13	2024-12-28	DrNidheeSachdev	MD	1	16	1	903	procedural Details	7.01
14	2022-05-10	syd.thescientist	embryologist	25	1184	7	40600	procedural Details	10.49
15	2022-11-04	syd.thescientist	embryologist	53	1175	233	35100	procedural Details	9.97
16	2024-01-05	CNY fertility	NP	6	1079	150	225600	procedural Details	7.55
17	2022-08-04	syd.thescientist	embryologist	74	679	32	26300	procedural Details	13.9
18	2022-06-05	syd.thescientist	embryologist	23	628	23	20700	procedural Details	9.32
19	2022-08-07	syd.thescientist	embryologist	11	529	2	20000	procedural Details	6.63
20	2023-02-07	syd.thescientist	embryologist	9	505	20	15200	procedural Details	6.68
21	2022-07-20	syd.thescientist	embryologist	15	477	8	14000	procedural Details	8.45
23	2022-08-27	syd.thescientist	embryologist	26	357	30	20900	procedural Details	14.08
26	2022-06-04	syd.thescientist	embryologist	23	302	12	19600	procedural Details	9.38
30	2024-06-19	Nepal IVF and Fertility Center	MD	8	229	2	3680	procedural Details	14.75
31	2024-06-17	Dr. Samuel Wood MD	MD	8	223	18	17600	procedural Details	8.35
33	2022-08-29	syd.thescientist	embryologist	12	201	9	12800	procedural Details	9.97
36	2024-06-20	Dr. Samuel Wood MD	MD	1	168	33	12000	procedural Details	11.29
37	2022-05-09	syd.thescientist	embryologist	9	161	4	9020	procedural Details	5.78
38	2023-04-14	CNY fertility	NP	3	136	29	3917	procedural Details	8.97
41	2024-01-05	Brandis Courtnet	NP	5	66	12	3976	procedural Details	9.92
42	2024-08-05	Dr. Lucky Sekhon	MD	2	64	3	6842	procedural Details	14.37
43	2023-04-14	Brandis Courtnet	NP	3	60	5	9351	procedural Details	8.97
47	2023-01-27	Coastal Fertility Medicine	MD	0	37	4	7444	procedural Details	10.23
5	2022-11-03	drlorashahine fertility	MD	87	2283	212	231.7K	Side Effects and Risks	9.25	Success Rates
2	2023-07-27	Dr. Shahin Ghadir	MD	86	1252	183	62300	Success Rates	7.28	Treatment Options
6	2024-02-12	Ellen Goldstein	MD	16	727	66	63400	Success Rates	13.47	Side Effects and Risks
40	2023-02-23	Dr. Ahmad Fakih	MD	17	111	8	8731	Success Rates	9.54
48	2023-09-01	Ellen Goldstein	MD	1	36	3	1282	Success Rates	12.22
49	2024-08-28	Generation Next Fertility	MD	1	34	3	3074	Success Rates	9.34
3	2023-09-18	Dr. Lucky Sekhon	MD	26	625	107	30000	Treatment Options	16.48	Medication Inquiries
29	2024-06-20	Nepal IVF and Fertility Center	MD	2	230	3	6379	Treatment Options	12.92
34	2025-01-01	Indira IVF Nepal	MD	5	189	6	2772	Treatment Options	8.98
39	2022-12-22	vardaan_medical center	MD	1	118	11	12800	treatment Options	10.16
50	2022-08-27	Dalia Khalife	MD	1	24	2	1673	treatment Options	10.66

## Sheet: #ivfsuccess
Post ID	Date of Post	Account name	Type of healthcare provider	# of comments	# of likes	# of shares	# of views	Category assigned	Reading level	Categories for Reference
7	2021-07-07	Dr. Elena Trukhacheva	MD	810	37100	326	1600000	cost and financial concerns	7.11	Cost and Financial Concerns		Category	# of posts	# of comments	# of likes	# of shares	# of views
12	2024-02-20	Creighton MD	MD	1050	7984	467	155000	ethical and legal issues	12.72			Diagnostic Testing	0	0	0	0	0
6	2023-07-03	RaiVictoryMD	MD	736	50800	6859	961600	other	8.15	Side Effects and Risks		Treatment Options	0	0	0	0	0
10	2023-03-17	Reproductive Health and Wellness	MD	64	16700	2113	488800	other	11.86	Other		Medication Inquiries	0
11	2023-10-20	Dr. Jessica ryniec fertility	MD	205	10800	2143	338200	other	10.29			Procedural Details	5	2007	135095	10288	4237200
13	2021-09-19	Dr. Mazen Dayeh IVF/Infertility	MD	314	6037	1437	338300	other	5.12			Success Rates	3	278	6730	1480	373400
15	2023-06-13	RaiVictoryMD	MD	239	4802	573	193800	other	14.24			Side Effects and Risks	0
2	2023-11-01	dorlorashahine fertility	MD	137	6186	1114	357000	procedural details	9.45	Treatment Options		Cost and Financial Concerns	1	810	37100	326	1600000
5	2023-02-03	Dr. Jennifer Kulp Makarov	MD	1132	56000	5665	1300000	procedural details	12.82	Success Rates		Ethical and Legal Issues	1	1050	7984	467	155000
8	2022-11-22	syd.thescientist	embryologist	208	36200	861	1100000	procedural details	8.51	Ethical and Legal Issues		Emotional Support	0
9	2024-07-29	Dr. Sanaz Ghazal, MD	MD	447	31200	2604	1100000	procedural details	10.1	Emotional Support		Other	5	1558	89139	13125	2320700
14	2022-08-22	Embryologist kyle	embryologist	83	5509	44	380200	procedural details	4.35
1	2023-02-08	Natalie Crawford, MD	MD	19	329	81	30900	success rates	9.53	Diagnostic Testing
3	2023-02-13	Dr. Jessica ryniec fertility	MD	149	2979	302	163900	success rates	13.14	Medication Inquiries
4	2024-07-03	Dr. Sanaz Ghazal, MD	MD	110	3422	1097	178600	success rates	14.05	Procedural Details
16
17
18
19
20
21
22
23
24
25
26
27
28
29
30
31
32
33
34
35
36
37
38
39
40
41
42
43
44
45
46
47
48
49
50
