# Supplementary material for: Lost in translation: are doctors really answering patients’ questions about in vitro fertilization?
Source: J Assist Reprod Genet. 2025 Jun 13;42(9):2895–904. doi: 10.1007/s10815-025-03538-x (PMC12559448; doi:10.1007/s10815-025-03538-x)
Supplement: Supplementary file 2 — (XLSX 120 kb) [file 10815_2025_3538_MOESM2_ESM.xlsx]

## Sheet: Overall
Make sure to record RAW DATA in Google Docs
Subreddit	# of members	Date collected		Subreddit	# of posts reviewed	# of posts excluded (look at exclusion criteria)	# of posts included (should be 50)
r/IVF	49231	2024-09-22		r/IVF	62	12	50
r/Infertility_IVF	1133	2024-10-16		r/Infertility_IVF	298	245	12	**
r/IVFAfterSuccess	1883	2024-10-13		r/IVFAfterSuccess	95	45	50
r/IVFbabies	1242	2024-10-13		r/IVFbabies	52	2	50
r/IVFinfertility	2280	2024-10-13		r/IVFinfertility	113	63	50
Category	# of posts	# of comments	# of upvotes		Overall Reddit
Diagnostic Testing	30	221	130		Total # of comments	2100
Treatment Options	17	131	41		Total # of upvotes	1344
Medication Inquiries	32	199	68
Procedural Details	16	303	98
Success Rates	24	234	73
Side Effects and Risks	12	158	42
Cost and Financial Concerns	6	83	48
Ethical and Legal Issues	0	0	0
Emotional Support	42	510	757
Other	25	261	87

## Sheet: rIVF
Post ID	Date of Post	# of comments	# of upvotes	Category assigned	Categories for Reference
15	2024-09-22	9	4	Cost and Financial Concerns
27	2024-09-22	13	3	Cost and Financial Concerns
46	2024-09-21	50	37	Cost and Financial Concerns
34	2024-09-22	3	1	Diagnostic Testing
35	2024-09-22	5	1	Diagnostic Testing
44	2024-09-22	9	1	Diagnostic Testing			comm	upvotes
1	2024-09-22	27	65	Emotional Support	Diagnostic Testing	3	17	3
4	2024-09-22	1	11	Emotional Support	Procedural Details	10	227	70
5	2024-09-22	3	8	Emotional Support	Success Rates	1	4	3
6	2024-09-22	33	6	Emotional Support	Side Effects and Risks	3	56	10
7	2024-09-22	41	26	Emotional Support	Cost and Financial Concerns	3	72	44
9	2024-09-22	36	146	Emotional Support	Emotional Support	15	322	563
10	2024-09-22	71	106	Emotional Support	Other
13	2024-09-22	1	2	Emotional Support
17	2024-09-22	3	13	Emotional Support
29	2024-09-21	20	87	Emotional Support
41	2024-09-22	15	2	Emotional Support
50	2024-09-21	2	3	Emotional Support
3	2024-09-22	18	16	Emotional Support	Medication Inquiries	11	51	16
40	2024-09-22	0	1	Emotional Support
49	2024-09-21	51	71	Emotional Support
16	2024-09-22	2	3	Medication Inquiries
20	2024-09-22	0	1	Medication Inquiries
23	2024-09-22	9	2	Medication Inquiries
24	2024-09-22	3	1	Medication Inquiries
25	2024-09-22	2	1	Medication Inquiries
26	2024-09-22	2	2	Medication Inquiries
28	2024-09-22	2	1	Medication Inquiries
33	2024-09-22	21	1	Medication Inquiries
36	2024-09-22	0	1	Medication Inquiries
38	2024-09-22	10	2	Medication Inquiries
48	2024-09-22	0	1	Medication Inquiries
2	2024-09-22	124	30	Procedural Details	Treatment Options	4	14	3
11	2024-09-22	5	3	Procedural Details
12	2024-09-22	58	8	Procedural Details
14	2024-09-22	0	3	Procedural Details
18	2024-09-22	1	1	Procedural Details
21	2024-09-22	0	2	Procedural Details
37	2024-09-22	3	3	Procedural Details
42	2024-09-22	3	1	Procedural Details
43	2024-09-21	32	18	Procedural Details
22	2024-09-22	1	1	Procedural Details
19	2024-09-22	1	2	Side Effects and Risks
32	2024-09-22	3	2	Side Effects and Risks
45	2024-09-21	52	6	Side Effects and Risks
8	2024-09-22	4	3	Success Rates	Ethical and Legal Issues
30	2024-09-22	2	0	Treatment Options
31	2024-09-22	5	1	Treatment Options
39	2024-09-22	0	1	Treatment Options
47	2024-09-22	7	1	Treatment Options

## Sheet: rIVFbabies
Post ID	Date of Post	# of comments	# of upvotes	Category assigned	Categories for Reference		comm	upvotes
10	2024-09-30	4	10	Diagnostic Testing	Other	9	112	30
17	2024-09-23	17	0	Diagnostic Testing
27	2024-09-13	9	2	Diagnostic Testing
30	2024-09-12	5	2	Diagnostic Testing
31	2024-09-12	7	15	Diagnostic Testing
37	2024-09-05	3	2	Diagnostic Testing
38	2024-09-04	2	0	Diagnostic Testing
39	2024-09-04	8	8	Diagnostic Testing
44	2024-08-27	19	13	Diagnostic Testing
45	2024-08-27	8	1	Diagnostic Testing
47	2024-08-23	10	8	Diagnostic Testing
3	2024-10-10	6	10	Emotional Support	Medication Inquiries	8	88	29
7	2024-10-05	3	4	Emotional Support	Cost and Financial Concerns
8	2024-10-02	15	3	Emotional Support	Ethical and Legal Issues
13	2024-09-26	2	3	Emotional Support
28	2024-09-13	24	19	Emotional Support
32	2024-09-11	5	29	Emotional Support
34	2024-09-08	12	23	Emotional Support
35	2024-09-07	17	0	Emotional Support
48	2024-08-22	9	3	Emotional Support
49	2024-08-21	16	6	Emotional Support
1	2024-10-13	6	3	Medication Inquiries	Diagnostic Testing	11	92	61
12	2024-09-27	14	2	Medication Inquiries
18	2024-09-23	16	1	Medication Inquiries
21	2024-09-19	7	8	Medication Inquiries
24	2024-09-15	13	3	Medication Inquiries
25	2024-09-14	25	7	Medication Inquiries
42	2024-09-01	5	1	Medication Inquiries
50	2024-08-19	2	4	Medication Inquiries
11	2024-09-30	17	3	Other
15	2024-09-25	26	1	Other
23	2024-09-15	30	10	Other
36	2024-09-05	13	2	Other
41	2024-09-01	7	6	Other
43	2024-08-31	12	1	Other
4	2024-10-07	2	5	Other	Procedural Details	2	38	12
20	2024-09-21	4	1	Other
40	2024-09-03	1	1	Other
5	2024-10-06	32	9	Proecdural Details	Success Rates	3	15	10
9	2024-10-01	6	3	Proecdural Details	Emotional Support	10	109	100
6	2024-10-06	13	1	Side Effects/Risks	Side Effects and Risks	6	57	16
14	2024-09-26	9	6	Side Effects/Risks
16	2024-09-24	12	5	Side Effects/Risks
19	2024-09-23	7	1	Side Effects/Risks
26	2024-09-14	8	2	Side Effects/Risks
29	2024-09-12	8	1	Side Effects/Risks
33	2024-09-10	12	2	Success Rates
2	2024-10-11	3	6	Success Rates	Treatment Options	1	23	8
46	2024-08-24	0	2	Success Rates
22	2024-09-17	23	8	Treatment Options

## Sheet: rIVFAfterSuccess
Post ID	Date of Post	# of comments	# of upvotes	Category assigned	Categories for Reference
1	2024-10-11	4	2	Diagnostic Testing	Diagnostic Testing	10	84	51
7	2024-10-02	7	20	Diagnostic Testing	Cost and Financial Concerns	0
9	2024-10-01	9	1	Diagnostic Testing	Emotional Support	7	49	52
17	2024-09-22	7	1	Diagnostic Testing
26	2024-09-13	4	0	Diagnostic Testing
29	2024-09-12	27	19	Diagnostic Testing
33	2024-09-11	12	0	Diagnostic Testing
35	2024-09-10	6	1	Diagnostic Testing
39	2024-09-09	4	2	Diagnostic Testing
48	2024-08-16	4	5	Diagnostic Testing
2	2024-10-10	19	10	Emotional Support	Treatment Options	7	44	23
4	2024-10-07	6	3	Emotional Support	Procedural Details	3	36	14
12	2024-09-27	8	18	Emotional Support
15	2024-09-23	0	5	Emotional Support
32	2024-09-11	2	3	Emotional Support
42	2024-09-08	8	5	Emotional Support
43	2024-08-31	6	8	Emotional Support
11	2024-09-28	1	3	Medication Inquiries
16	2024-09-22	0	3	Medication Inquiries
21	2024-09-19	4	0	Medication Inquiries
22	2024-09-18	19	3	Medication Inquiries
10	2024-09-20	10	5	Other	Other	8	135	46
13	2024-09-26	6	24	Other
20	2024-09-21	8	2	Other
28	2024-09-12	1	3	Other
30	2024-09-12	6	2	Other
36	2024-09-10	6	3	Other
41	2024-09-09	93	7	Other
47	2024-08-19	5	0	Other
5	2024-10-06	20	5	Procedure Details	Success Rates	8	121	38
6	2024-10-06	10	2	Procedure Details	Side Effects and Risks	3	14	6
8	2024-10-02	6	7	Procedure Details	Ethical and Legal Issues	0
27	2024-09-12	8	0	Side Effects/Risks
49	2024-08-16	1	1	Side Effects/Risks
50	2024-08-12	5	5	Side Effects/Risks
3	2024-10-07	4	3	Success Rates	Medication Inquiries	4	24	9
14	2024-09-25	2	4	Success Rates
19	2024-09-21	42	5	Success Rates
23	2024-09-17	9	2	Success Rates
31	2024-09-12	15	10	Success Rates
40	2024-09-09	13	6	Success Rates
44	2024-08-28	25	6	Success Rates
46	2024-08-23	11	2	Success Rates
18	2024-09-22	0	1	Treatment Options
24	2024-09-16	14	2	Treatment Options
25	2024-09-15	10	8	Treatment Options
34	2024-09-10	9	4	Treatment Options
38	2024-09-10	5	2	Treatment Options
45	2024-08-26	6	3	Treatment Options
37	2024-09-10	0	3	Treatment Options

## Sheet: rIVFinfertility
Post ID	Date of Post	# of comments	# of upvotes	Category assigned	Categories for Reference
12	2024-09-30	7	2	Cost and Financial Concerns
37	2024-09-10	4	1	Cost and Financial Concerns
15	2024-09-24	7	2	Diagnostic Testing
23	2024-09-21	3	0	Diagnostic Testing
31	2024-09-17	0	1	Diagnostic Testing
43	2024-09-05	2	2	Diagnostic Testing
45	2024-09-04	7	3	Diagnostic Testing
7	2024-10-07	5	6	Emotional Support	Cost and Financial Concerns	2	11	3
29	2024-09-18	4	2	Emotional Support
35	2024-09-12	2	3	Emotional Support
38	2024-09-08	1	0	Emotional Support
49	2024-09-02	2	4	Emotional Support
50	2024-09-02	1	4	Emotional Support
3	2024-10-10	2	1	Medication Inquiries	Medication Inquiries	7	25	10
4	2024-10-09	0	2	Medication Inquiries	Procedural Details	1	2	2
13	2024-09-30	10	2	Medication Inquiries
22	2024-09-22	5	1	Medication Inquiries
24	2024-09-20	2	2	Medication Inquiries
27	2024-09-19	0	2	Medication Inquiries
48	2024-09-03	6	0	Medication Inquiries
9	2024-10-06	3	3	Other	Emotional Support	6	15	19
18	2024-09-23	0	1	Other
21	2024-09-22	0	2	Other
30	2024-09-17	2	1	Other
36	2024-09-10	2	1	Other
2	2024-10-11	4	1	Other	Treatment Options	5	50	7
1	2024-10-13	2	2	Procedural Details	Diagnostic Testing	5	19	8
5	10/8/0204	6	5	Side Effects/Risks	Success Rates	10	85	17
16	2024-09-24	2	0	Side Effects/Risks
17	2024-09-23	3	1	Side Effects/Risks
20	2024-09-22	8	0	Side Effects/Risks
26	2024-09-20	4	1	Side Effects/Risks
33	2024-09-13	4	1	Side Effects/Risks
34	2024-09-13	1	1	Side Effects/Risks
39	2024-09-07	3	1	Side Effects/Risks
8	2024-10-06	12	4	Success Rates	Ethical and Legal Issues	0
10	2024-10-04	49	6	Success Rates	Other	6	11	9
14	2024-09-28	4	0	Success Rates
19	2024-09-22	5	3	Success Rates
32	2024-09-16	7	2	Success Rates
40	2024-09-07	1	0	Success Rates
41	2024-09-06	0	1	Success Rates
44	9/4/0204	0	0	Success Rates
46	2024-09-04	6	0	Success Rates
47	2024-09-03	1	1	Success Rates
6	2024-10-08	3	1	Treatment Options	Side Effects and Risks	31	10
11	2024-10-04	3	1	Treatment Options
25	2024-09-20	32	1	Treatment Options
28	2024-09-18	5	3	Treatment Options
42	2024-09-06	7	1	Treatment Options

## Sheet: rInfertility_IVF
Post ID	Date of Post	# of comments	# of upvotes	Category assigned	Categories for Reference
12	2017	0	1	Cost and Financial Concerns
1	2018	9	7	Diagnostic Testing	Diagnostic Testing	1	9	7
4	2018	6	1	Emotional Support	Procedural Details
6	2018	2	13	Emotional Support	Side Effects and Risks
8	2017	6	6	Emotional Support	Ethical and Legal Issues
10	2017	1	3	Emotional Support	Other	2	3	2
3	2018	11	3	Medication Inquries	Medication Inquiries	2	11	4
7	2018	0	1	Medication Inquries	Cost and Financial Concerns	1	0	1
5	2018	1	1	Other	Success Rates	2	9	5
9	2017	2	1	Other	Emotional Support	4	15	23
2	2018	7	4	Success Rates	Treatment Options
11	2017	2	1	Success Rates
13
14
15
16
17
18
19
20
21
22
23
24
25
26
27
28
29
30
31
32
33
34
35
36
37
38
39
40
41
42
43
44
45
46
47
48
49
50
