# Supplementary material for: Lost in translation: are doctors really answering patients’ questions about in vitro fertilization?
Source: J Assist Reprod Genet. 2025 Jun 13;42(9):2895–904. doi: 10.1007/s10815-025-03538-x (PMC12559448; doi:10.1007/s10815-025-03538-x)
Supplement: Supplementary file 3 — (XLSX 44.6 kb) [file 10815_2025_3538_MOESM3_ESM.xlsx]

## Sheet: Overall
Make sure to record RAW DATA in Google Docs
Hashtag	# of posts	Date collected		Hashtag	# of posts/videos reviewed	# of posts/videos excluded (look at exclusion criteria)	# of posts included (should be 50)
#IVF	50	1/19,20,25,29		#IVF	340	260	50
#invitrofertilization	50	1/25-26/25		#invitrofertilization	250	200	50
#ivfjourney	50	2025-01-26		#ivfjourney	344	294	50
#ivfprocess	50	2025-01-26		#ivfprocess	360	310	50
#ivfsuccess	50	2025-01-27		#ivfsuccess	350	290	50
Category	# of posts	# of comments	# of likes	# of shares	# of views (videos only)		Overall Instagram
Diagnostic Testing	18	4762	284157	233697	17517027		Total # of comments	28169
Treatment Options	53	2888	478726	27948	27970628		Total # of likes	2205965
Medication Inquiries	8	127	11045	3902	2422575		Total # of views (for videos)	132158275
Procedural Details	44	2355	145242	21059	15783023
Success Rates	57	8817	854429	37363	40203950
Side Effects and Risks	10	1618	130814	84499	3820100
Cost and Financial Concerns	5	192	8093	611	252465
Ethical and Legal Issues	14	5584	98037	16060	4429596
Emotional Support	11	260	25847	1305	1023873
Other	30	1566	169575	43983	18735038
		28169	2205965		132158275

## Sheet: Reading Level
Category assigned	Reading Level
success rates	10.96
success rates	2.32
success rates	12.78
success rates	6.13
success rates	5.54
success rates	9.32
success rates	7.08
success rates	10.42
success rates	4.75
success rates	6.44
other	4.92
other	13.08
other	10.13
other	7.77
other	8.22
other	4.87
other	5.26
treatment iptions	10.19
treatment options	12.72
treatment options	14.29
treatment options	5.87
treatment options	5.97
treatment options	7.74
treatment options	10.96
treatment options	7.56
treatment options	7.02
treatment options	1.09
treatment options	12.5
treatment options	8.65
treatment options	13.12
treatment options	10.04
side effects and risks	12.09
side effects and risks	11.99
ethical and legal issues	12.76
ethical and legal issues	4.89
ethical and legal issues	16.71
ethical and legal issues	15.83
procedural details	7.47
procedural details	6.47
procedural details	7.96
procedural details	6.04
procedural details	9.45
procedural details	8.1
emotional support	9.25
emotional support	13.12
diagnostic testing	27.56
diagnostic testing	7.06
diagnostic testing	12.63
medication inquiries	9.34
medication inquiries	12.03
side effects and risks	14.86
side effects and risks	9.92
treatment options	9.75
treatment options	11.79
treatment options	9.66
treatment options	2.29
treatment options	174.82
success rates	5.57
success rates	7.08
success rates	3.18
success rates	10.42
success rates	7.57
success rates	9.1
success rates	4.43
success rates	9.25
success rates	8.85
success rates	6.44
procedural ldetails	9.45
procedural details	8.16
procedural details	14.76
procedural details	9.45
procedural details	8.16
procedural details	11.22
procedural details	9.03
procedural details	9.98
procedural details	12.36
procedural details	6.62
procedural details	10.74
emotional support	11.29
emotional support	10.37
medication inquiries	4.06
medication inquiries	8.06
cost and financial concerns	9.61
cost and financial concerns	6.53
diagnostic testing	4.21
diagnostic testing	27.56
diagnostic testing	10.5
diagnostic testing	3.69
diagnostic testing	7.51
diagnostic testing	9.03
other	6.31
other	4.39
other	7.78
other	12.13
other	4.57
other	10.13
ethical and legal issues	9.2
ethical and legal issues	10.8
ethical and legal issues	5.12
ethical and legal issues	12.2
procedural details	7.96
procedural details	8.82
procedural details	7.01
procedural details	7.78
procedural details	10.4
procedural details	8.85
procedural details	5.64
procedural details	10.19
procedural details	14.76
procedural details	10.5
procedural details	11.54
procedural details	13.69
procedural details	13.14
success rates	7.07
success rates	7.24
success rates	7.42
success rates	5.11
success rates	8.85
success rates	9.53
success rates	6.04
emotional support	8.58
emotional support	9.91
emotional support	18.42
cost and financial concerns	13.61
cost and financial concerns	5.67
ethical and legal issues	13.02
ethical and legal issues	14.32
ethical and legal issues	10.14
side effects and risks	10.37
side effects and risks	13.94
side effects and risks	10.64
side effects and risks	13.76
medication inquiries	6.65
medication inquiries	10.19
medication inquiries	9.26
treatment options	8.48
treatment options	10.09
treatment options	10.94
treatment options	10.42
other	5.26
other	7.89
other	2.56
other	11
other	6.18
other	9.27
other	4.03
other	7.67
diagnostic testing	9.22
diagnostic testing	10.8
diagnostic testing	5.92
success rates	5.54
success rates	6.04
success rates	8.85
success rates	36.48
success rates	7.08
success rates	9.41
success rates	7.54
success rates	1.66
success rates	7.74
success rates	4.8
success rates	11.68
success rates	5.85
success rates	10.04
success rates	11.27
success rates	11.52
success rates	3.02
success rates
success rates	7.46
success rates	3.62
success rates	8.75
success rates	5.14
success rates	5.85
success rates	7.49
procedural details	9.45
procedural details	12.6
procedural details	10.19
procedural details	14.68
procedural details	11.86
procedural details	12.36
procedural details	10.68
other	30.23
other	11.26
other	8.73
medication inquires	8.06
legal and ethical issues	20.18
treatment options	9.24
treatment options	17.18
treatment options	8.45
treatment options	21.89
treatment options	14.13
treatment options	16.19
treatment options	9.17
treatment options	174.82
treatment options	10.64
treatment options	12.31
emotional support	12.46
emotional support	14.8
emotional support	8.27
emotional support	9.47
side effects and risks	11.98
diagnostic testing	4.7
diagnostic testing	8.37
diagnostic testing	7.68
diagnostic testing	4.97
diagnostic testing	7.13
diagnostic options	10.51
other	7.79
other	9.26
other	9.01
other	10.19
other	5.87
other	9.39
other	5.78
treatment options	10.44
treatment options	4.49
treatment options	6.43
treatment options	7.27
treatment options	8.1
treatment options	8.67
treatment options	12.3
treatment options	8.83
treatment options	14.76
treatment options	10.18
treatment options	6.5
treatment options	8.51
treatment options	7.68
treatment options	9.32
treatment options	9.6
treatment options	18.69
treatment options	7.11
treatment option	13.12
treatment options	14.2
treatment options	7.34
success rates	6.56
success rates	9.74
success rates	9.43
success rates	9.43
success rates	8.85
success rates	4.43
cost and financial concerns	7.65
ethical and legal issues	16.71
ethical and legal issues	11.29
procedural details	8.22
procedural details	4.89
procedural details	10.19
procedural details	9.93
procedural details	7.57
procedural details
procedural details	8.64
side effects and risks	9.39

## Sheet: #IVF
	Date of Post	Account name	Type of healthcare provider	# of comments	# of likes	# of shares	Reading Level		Category assigned	Categories for Reference	# of posts	# of comments	# of likes	# of shares	# of views (videos only)
1	2024-12-19	gametogen	MD	88	3146	5710	10.96		success rates	Diagnostic Testing	3	4107	242696	231208	7877100
12	2024-08-27	dr_merhi	MD	59	843	61	2.32		success rates
13	2024-12-30	drpallavitiple_pune	MD	20	4542	416	12.78		success rates
19	2025-01-11	lucky.sekhon	md	23	2118	242	6.13		success rates
23	2024-12-05	drpallavitiple_pune	doctor	372	178K	3159	5.54		success rates
7	2024-12-26	stevenpaltermd	MD	43	788	239	9.32		success rates	Cost and Financial Concerns
26	2024-05-31	dr_merhi	md	45	860	223	7.08		success rates
31	2024-07-26	roohijeelanimd	md	44	7778	21	10.42		success rates
44	2025-01-23	drshilpagbkannada	obgyn	37	917	48	4.75		success rates
47	2024-06-28	roohijeelanimd	md	24	5099	4	6.44		success rates
2	2025-01-12	dr.allison.rodgers	MD	17	924	195	4.92		other	Treatment Options	14	566	30871	16677	3950958
6	2024-03-27	nataliecrawfordmd	MD	9	447	61	13.08		other	Side Effects and Risks	2	1277	116233	83757	2888000
33	2024-10-31	adrianawongmd	md	157	56.1K	3397	10.13		other
27	2024-07-20	doctor_cleopatra	doctor	23	45	1	7.77		other
30	2024-10-29	stevenpaltermd	md	17	640	1238	8.22		other
29	2024-12-10	stevenpaltermd	md	448	30.5K	17.9K	4.87		other
43	2024-01-10	drcolleenreichmann	doctor	50	625	88	5.26		other
3	2024-01-08	askdrseyi	MD	2	403	168	10.19		treatment iptions	Medication Inquiries	2	11	2280	3554	202465
14	2022-07-15	newhopefertility	MD	12	170	1	12.72		treatment options
17	2024-11-19	lucky.sekhon	md	40	584	228	14.29		treatment options
15	2021-09-19	stevenpaltermd	MD	19	326	70	5.87		treatment options
34	2024-11-20	dr_merhi	doctor	1	30	10	5.97		treatment options
8	2024-10-08	dr.allison.rodgers	MD	40	590	239	7.74		treatment options	Ethical and Legal Issues	4	720	12976	3468	541500
25	2024-12-19	joshuakleinmd	md	92	3888	6838	10.96		treatment options
28	2024-05-17	dr.allison.rodgers	md	248	10.3K	5031	7.56		treatment options
21	2025-01-15	dr.allison.rodgers	md	12	339	93	7.02		treatment options
4	2024-12-05	apex_fertility_laparo	MD	40	12.8K	3826	1.09		treatment options	Procedural Details	6	581	43335	6240	3538600
37	2022-12-30	nataliecrawfordmd	md	5	594	30	12.5		treatment options
38	2024-08-13	stevenpaltermd	md	19	326	70	8.65		treatment options
48	2024-09-15	jessicaryniecmd	md	23	362	47	13.12		treatment options
42	2023-11-06	rahivictory.md	md	13	159	26	10.04		treatment options
5	2024-04-14	stevenpaltermd	MD	1272	116K	83.7K	12.09		side effects and risks	Success Rates	10	755	204091	10123	10236700
50	2024-09-06	sanazghazalmd	md	5	233	57	11.99		side effects and risks
9	2024-02-23	babiesafter35	MD	141	3723	908	12.76		ethical and legal issues	Emotional Support	2	31	5750	8	95939
32	2024-08-07	drlorashahine	md	43	469	55	4.89		ethical and legal issues
16	2024-02-22	sashahakmanmd	MD	130	869	572	16.71		ethical and legal issues
41	2024-08-29	lucky.sekhon	md	406	7915	1933	15.83		ethical and legal issues
10	2025-01-12	dr.allison.rodgers	MD	33	550	162	7.47		procedural details	Other	7	713	88804	22746	7515000
35	2024-09-15	dr.allison.rodgers	md	16	1516	421	6.47		procedural details
45	2024-09-13	dr.allison.rodgers	md	162	16.1K	2008	7.96		procedural details
20	2024-12-13	lucky.sekhon	md	20	522	249	6.04		procedural details
39	2022-09-12	drlorashahine	md	240	20.6K	853	9.45		procedural details
46	2024-06-04	dr.allison.rodgers	md	110	4047	2547	8.1		procedural details
11	2024-04-16	roohijeelanimd	MD	21	5644	6	9.25		emotional support
40	2024-05-20	temekazoremd	md	10	106	2	13.12		emotional support
18	2025-01-13	lucky.sekhon	md	28	382	100	27.56		diagnostic testing
22	2024-05-13	dr.allison.rodgers	md	4047	242K	231K	7.06		diagnostic testing
49	2024-05-15	drlorashahine	md	32	314	108	12.63		diagnostic testing
24	2025-01-13	infertilitymatters	doctor	11	2223	3535	9.34		medication inquiries
36	2024-12-30	infertilitymatters	doctor	0	57	19	12.03		medication inquiries

## Sheet: #ivfjourney
Post ID	Date of Post	Account name	Type of healthcare provider	# of comments	# of likes	# of shares	# of views	Reading Level	Category assigned	Categories for Reference	# of posts	# of comments	# of likes	# of shares	# of views (videos only)
1	2025-01-07	lucky.sekhon	MD	46	1247	295	63.7K	14.86	side effects and risks	Diagnostic Testing	6	561	35611	2437	8601100
25	2024-09-03	drvishal.thakur	nurse	23	787	71	33.3K	9.92	side effects and risks
49	2024-03-22	lucky.sekhon	md	8	407	114	81K	9.75	treatment options
19	2024-01-31	drlorashahine	md	54	504	91	50.8K	11.79	treatment options
2	2025-01-07	drjolenebrighten	MD	50	787	823	42K	9.66	treatment options	Treatment Options	5	145	3038	2587	635300
11	2025-01-13	ivf_dr_sarah_mumbai	doctor	8	738	1304	417K	2.29	treatment options
50	2024-11-11	lucky.sekhon	md	25	602	255	44.5K	174.82	treatment options
3	2024-12-05	drpallavitiple_pune	doctor	372	177K	3144	8.9M	5.57	success rates	Medication Inquiries	2	81	8080	164	119900
9	2024-05-31	dr_merhi	doctor	44	839	208	130K	7.08	success rates	Emotional Support	2	126	15291	77	648600
33	2023-07-28	roohijeelanimd	md	7	6293	178	57.8K	3.18	success rates
42	2024-07-26	roohijeelanimd	md	44	7785	21	82.8K	10.42	success rates
6	2024-09-04	lilaroseofficial	doctor	252	3372	566	88.9K	7.57	success rates	Side Effects and Risks	2	69	2034	366	97000
32	2024-12-16	roohijeelanimd	md	44	8677	603	63.4K	9.1	success rates
34	2024-06-05	draradhyaachuri	doctor	252	7585	1733	2.2M	4.43	success rates
41	2024-04-24	roohijeelanimd	md	24	5102	4	56.1K	9.25	success rates
4	2024-10-18	sayeghlamia	doctor	1053	56.9K	4783	2.1M	8.85	success rates	Procedural Details	11	848	42155	6186	4027500
24	2024-06-28	roohijeelanimd	md	49	6248	8	63.8K	6.44	success rates
5	2022-09-12	drlorashahine	MD	240	20.6K	852	1.4M	9.45	procedural ldetails	Success Rates	10	2141	279801	11248	13742800
20	2024-11-29	alease_the_embryologist	embryologist	54	1044	175	61.7K	8.16	procedural details
16	2024-11-19	drpallavitiple_pune	doctor	48	6355	1160	1.6M	14.76	procedural details
22	2024-02-16	cryobank	doctor	7	965	498	34.1K	9.45	procedural details
18	2024-11-29	alease_the_embryologist	embryologist	56	787	69	27.8K	8.16	procedural details
37	2024-02-19	temekazoremed	md	125	0	0	75.1K	11.22	procedural details
48	2024-10-18	doctormyro	md	179	5744	1085	252K	9.03	procedural details
36	2024-05-23	alease_the_embryologist	embryologist	51	733	480	57.2K	9.98	procedural details
39	2024-12-29	drjaymehra	doctor	12	325	88	24.6K	12.36	procedural details
15	2025-01-18	drjaymehra	doctor	34	1520	55	341K	6.62	procedural details
14	2024-09-19	doctoryuvi	doctor	42	4082	1724	154K	10.74	procedural details
40	2024-05-01	roohijeelanimd	md	30	5334	57	66.6K	11.29	emotional support
7	2024-03-19	drhazelwallace	doctor	96	9957	20	582K	10.37	emotional support	Cost and Financial Concerns	2	40	6162	298	99600
8	2024-07-11	roohijeelanimd	MD	63	7553	7	69.6K	4.06	medication inquiries	Ethical and Legal Issues	4	4176	75235	8382	1211400
17	2024-07-13	jessicaryniecmd	md	18	527	157	50.3K	8.06	medication inquiries
10	2024-09-08	dr_baby_maker	doctor	19	1177	293	53.3K	9.61	cost and financial concerns	Other	6	450	64954	8140	7178100
29	2024-04-11	roohijeelanimd	md	21	4985	5	46.3K	6.53	cost and financial concerns
13	2025-01-11	stevenpaltermd	md	427	31.9K	996	8.3M	4.21	diagnostic testing
45	2025-01-13	lucky.sekhon	md	29	382	100	41.5K	27.56	diagnostic testing
47	2024-07-18	drdedeck	md	61	1403	754	128K	10.5	diagnostic testing
46	2024-12-23	dr.allison.rodgers	md	7	144	45	19K	3.69	diagnostic testing
26	2024-05-14	dr.allison.rodgers	md	8	348	37	63.3K	7.51	diagnostic testing
21	2024-11-05	doctoryuvi	doctor	29	1434	505	49.3K	9.03	diagnostic testing
28	2024-02-10	aminathepharmacist	pharmacist	50	1597	25	91.9K	6.31	other
30	2024-10-27	ivf_dr_sarah_mumbai	doctor	15	7307	3706	3.3M	4.39	other
31	2024-05-16	drstephanieooi	doctor	187	544	7	95.3K	7.78	other
44	2024-07-25	alease_the_embryologist	embryologist	25	360	64	16K	12.13	other
12	2025-01-11	stevenpaltermd	md	16	546	1026	74.9K	4.57	other
23	2024-10-31	adrianawongme	md	157	54.6K	3312	3.6M	10.13	other
27	2024-02-25	drjessicaknurick	pdh, rdn	4065	66.2K	6189	1.1M	9.2	ethical and legal issues
35	2024-09-30	drlorashahine	MD	35	992	301	27.7K	10.8	ethical and legal issues
43	2024-10-15	temekazoremed	md	29	761	160	20.3K	5.12	ethical and legal issues
38	2024-11-07	roohijeelanimd	md	47	7282	1732	63.4K	12.2	ethical and legal issues

## Sheet: #ivfprocess
Post ID	Date of Post	Account name	Type of healthcare provider	# of comments	# of likes	# of shares	# of views	Reading Level	Category assigned	Categories for Reference	# of posts	# of comments	# of likes	# of shares	# of views (videos only)
1	2024-09-13	dr.allison.rodgers	md	162	16.1K	2005	1.6M	7.96	procedural details	Diagnostic Testing	3	3	147	13	7827
49	2024-09-23	salonipatil	obgyn	1	153	8	3963	8.82	procedural details
4	2024-12-28	drnidheesachdev	fertility doctor	1	34	2	1851	7.01	procedural details	Procedural Details	13	435	27363	4302	3738072
8	2024-11-30	alease_the_embryologist	embryologist	54	1045	175	61.8K	7.78	procedural details	Ethical and Legal Issues	3	407	3589	257	116498
44	2024-09-24	drtamara.hunter	doctor	1	64	2	4613	10.4	procedural details
13	2024-07-02	jwalbanker	doctor	18	144	85	40.6K	8.85	procedural details
43	2021-10-12	anukathiresanmd	fertility doctor	75	1562	0	232K	5.64	procedural details
45	2024-10-30	dr_rohan_aplshetkar		2	141	7	18.9K	10.19	procedural details
14	2024-11-19	drpallavitiple_pune	doctor	48	6367	1161	1.6M	14.76	procedural details
19	2024-07-18	drdedeck	md	61	1403	754	128K	10.5	procedural details
20	2023-05-13	drnidhi.jha_gynaecologist	doctor	9	203	7	3222	11.54	procedural details
37	2024-08-13	reproductivehealthwellness	doctor	1	108	87	35.3K	13.69	procedural details
25	2023-09-14	creightonlikesmd	md	2	39	9	7823	13.14	procedural details
2	2024-11-11	dr.allison.rodgers	md	9	302	45	24.3K	7.07	success rates	Treatment Options	4	20	608	112	99910
38	2024-11-13	drjyotitripathi_ivf	obgyn	6	99	13	16.9K	7.24	success rates
39	2023-10-09	teawtithmd	doctor	730	12.3K	146	382K	7.42	success rates
40	2024-10-17	dr.danielleroach	doctor	111	248	1	4934	5.11	success rates
6	2024-10-28	sayeghlamia	doctor	1053	56.9K	4783	2.1M	8.85	success rates	Side Effects and Risks	4	187	11606	107	715000
22	2024-09-30	drsermedmezher	doctor	38	876	7		9.53	success rates
26	2025-01-23	teawithmd	md	195	6745	100	195K	6.04	success rates
3	2024-09-01	drlorashahine	md	28	766	187	46.9K	8.58	emotional support	Medication Inquiries	3	17	158	27	2372275
15	08/07/0202	dandifertility	nurse	0	0	0	3009	9.91	emotional support
23	2022-12-18	drabbieacupuncture	accupunturist	0	22	0	2325	18.42	emotional support
5	2024-09-06	drlorashahine	md	6	141	17	7465	13.61	cost and financial concerns	Success Rates	7	3143	77578	5182	2758434
24	2024-02-01	lucky.sekhon	md	73	895	114	72.7K	5.67	cost and financial concerns
7	2024-03-04	dr.nicholemorris	doctor	310	1847	250	58.2K	13.02	ethical and legal issues	Cost and Financial Concerns	2	79	1036	131	80165
16	2022-01-17	fertility_queen_dr_burmeister	doctor	94	1586	2	52.1K	14.32	ethical and legal issues
30	2024-06-17	temekazoremd	doctor	3	156	5	6198	10.14	ethical and legal issues
9	2024-03-19	drhazelwallace	doctor	96	9957	20	582K	10.37	side effects and risks	Emotional Support	3	28	788	187	52234
11	2025-01-07	theobgynmum	doctor	26	517	9	51.4K	13.94	side effects and risks
18	2024-08-21	lucky.sekhon	md	41	746	72	70.9K	10.64	side effects and risks
31	2022-12-29	drscottshemer	doctor	24	386	6	10.7K	13.76	side effects and risks
10	2025-01-20	dr.ellengoldstein	md	5	44	6	1280	6.65	medication inquiries	Other	8	70	2933	291	2437155
28	2024-01-08	drananditapalshetkar_bloomivf	obgyn	1	23	2	1995	10.19	medication inquiries
32	2023-06-08	dr.ellengoldstein	doctor	11	91	19	2369K	9.26	medication inquiries
12	2024-01-26	jwalbanker	doctor	16	415	56	60.6K	8.48	treatment options
21	2024-06-14	doctornee_g	doctor	0	170	46	21.9K	10.09	treatment options
29	2024-01-01	doctorpavan	obgyn	4	0	0	6810	10.94	treatment options
34	2024-12-24	goodluckluk	md	0	23	10	10.6K	10.42	treatment options
17	2024-01-10	drcolleenreichmann	psychologist	50	625	88	40.4K	5.26	other
35	2023-09-21	drapoorvapallamreddy	obgyn	8	1923	141	252K	7.89	other
46	2024-09-16	drchandinichinta	doctor	5	79	19	8216	2.56	other
36	2024-10-17	drleediea		5	57	4	2125K	11	other
50	2024-02-09	alease_the_embryologist		0	0	0	2375	6.18	other
47	2024-10-08	drjaymehta	doctor	67	1832	167	248K	9.27	other
42	2024-11-06	dramrita_fertilityspecialist	doctor	0	24	27	2723	4.03	other
41	2024-10-08	dr_sulbha_arora	doctor	1	72	4	2478	7.67	other
27	2024-09-09	allaboutyou_withdrshaunawatts	doctor	2	18	5	3033	9.22	diagnostic testing
48	2024-09-19	drbeckhoehn	doctor	0	67	1	423	10.8	diagnostic testing
33	2024-04-24	drchandinichinta	doctor	1	62	7	4371	5.92	diagnostic testing

## Sheet: #ivfsuccess
Post ID	Date of Post	Account name	Type of healthcare provider	# of comments	# of likes	# of shares	# of views	Reading Level	Category assigned	Categories for Reference	# of posts	# of comments	# of likes	# of shares	# of views (videos only)
1	2004-12-05	drpallavitiple_pune	doctor	372	178K	3148	9M	5.54	success rates	Diagnostic Testing
4	2024-12-13	lucky.sekhon	md	23	491	178	115K	6.04	success rates	Procedural Details	7	421	28497	3703	3968509
5	2024-10-18	sayeghlamia	doctor	1053	57K	4789	2.1M	8.85	success rates	Success Rates	23	2570	278305	10743	12562154
7	2024-02-02	rahivictory.md	md	21	169	37	17.8K	36.48	success rates	Cost and Financial Concerns
8	2024-05-31	dr_merhi	doctor	44	841	215	138K	7.08	success rates	Ethical and Legal Issues	1	147	4788	3232	397000
9	2024-07-18	dr.prafuldoshi	doctor	424	24.5K	1819	775K	9.41	success rates	Emotional Support	4	75	4018	1033	227100
14	2024-07-05	rahivictory.md	md	6	59	4	5351	7.54	success rates
18	2024-06-06	dr.barryevan	DO	42	3128	32	130K	1.66	success rates
22	2023-09-22	dr_merhi	doctor	16	249	14	5982	7.74	success rates
26	2024-07-25	dr.akhila_joshi	doctor	18	990	84	130K	4.8	success rates
27	2024-07-25	dr_rohan_palshetkar	doctor	7	310	12	43.7K	11.68	success rates
28	2024-04-21	drrhonaeskander	doctor	95	0	0	49.8K	5.85	success rates
29	2023-11-06	rahivictory.md	md	10	84	22	6178	10.04	success rates
30	2024-01-20	drjaymehta	doctor	26	931	99	61.1K	11.27	success rates
32	2024-04-19	lucky.sekhon	md	26	659	61	68.9K	11.52	success rates
37	2024-06-03	roohijeelanimd	md	17	6569	33	94K	3.02	success rates
38	26w from 1/27/25	doctororawn	doctor	18	343	17	8166		success rates
47	2024-10-22	dr.mahima.fertility	doctor	3	57	5	8988	7.46	success rates
39	2025-01-20	drshilpagb	OBGYN	12	801	44	75.3K	3.62	success rates
46	2024-02-29	dr_merhi	doctor	23	392	6	10.1K	8.75	success rates
34	2023-03-01	dr.sita_garimella	MD	0	26	2	1289	5.14	success rates
43	2024-11-11	jessicaryniecmd	md	33	595	15	14.8K	5.85	success rates
33	2024-04-22	emilyseidermd	md	281	2111	107	25K	7.49	success rates
2	2022-09-12	drlorashahine	md	240	20.6K	852	1.4M	9.45	procedural details	Treatment Options	10	1235	317480	6567	16761289
3	2024-07-26	jessicaryniecmd	md	44	1771	2123	140K	12.6	procedural details	Medication Inquiries	1	18	527	157	50300
19	2024-01-08	askdrseyi	OBGYN	2	414	174	44.2K	10.19	procedural details
35	2024-03-29	rahivictory.md	md	21	126	21	5609	14.68	procedural details
49	2024-08-23	lucky.sekhon	md	17	491	110	29.3K	11.86	procedural details
31	2024-12-29	drjaymehta	doctor	12	326	88	24.7K	12.36	procedural details
16	2024-12-11	dr.allison.rodgers	md	73	4443	247	2.3M	10.68	procedural details
6	2024-01-25	drgeoffreysher	doctor	0	0	0		30.23	other	Side Effects and Risks	1	79	662	268	78300
44	2024-06-17	drleahgordon	ND	147	3531	12.6K	666K	11.26	other
50	2024-01-20	rahivictory.md	md	22	188	17	7583	8.73	other
10	2024-07-13	jessicaryniecmd	md	18	527	157	50.3K	8.06	medication inquires	Other	3	187	4246	12774	723883
11	2024-02-19	lucky.sekhon	md	147	4788	3232	397K	20.18	legal and ethical issues
12	2024-10-14	sanazghazalmd	md	908	313K	5696	16.1M	9.24	treatment options
40	2024-08-19	lucky.sekhon	md	25	377	86	31.7K	17.18	treatment options
48	2024-03-05	temekazoremd	doctor	19	343	84	22.2K	8.45	treatment options
45	2024-08-19	lucky.sekhon	md	16	393	110	31.7K	21.89	treatment options
41	2024-12-27	drjaymehta	doctor	25	1129	124	258K	14.13	treatment options
36	2024-06-17	lucky.sekhon	md	22	547	107	48.6K	16.19	treatment options
24	2024-10-15	stevenpaltermd	md	149	340	32	147K	9.17	treatment options
21	2024-11-11	lucky.sekhon	md	25	605	256	44.6K	174.82	treatment options
20	2024-08-21	lucky.sekhon	md	41	746	72	71K	10.64	treatment options
13	2024-02-07	drshahinghadir	doctor	5	0	0	6489	12.31	treatment options
15	2024-04-22	stevenpaltermd	md	17	822	55	64.9K	12.46	emotional support
42	2024-08-01	lucky.sekhon	md	45	2454	921	104K	14.8	emotional support
17	2024-01-09	drshahinghadir	doctor	5	0	0	12.6K	8.27	emotional support
23	2024-02-16	stevenpaltermd	md	8	742	57	45.6K	9.47	emotional support
25	2024-07-09	lucky.sekhon	md	79	662	268	78.3K	11.98	side effects and risks

## Sheet: #invitrofertilization
	Date of Post	Account name	Type of healthcare provider	# of comments	# of likes	# of shares	# of views	Reading Level	Category assigned	Categories for Reference		# of comments	# of likes	# of shares	# of views (videos only)
1	2022-10-17	dr.allison.rodgers	MD	44	2969	26	620K	4.7	diagnostic testing	Diagnostic Testing	6	91	5703	39	1031000
6	2022-10-06	dr.allison.rodgers	MD	9	861	9	238K	8.37	diagnostic testing	Side Effects and Risks	1	3	279	1	41800
13	2022-05-17	dr.allison.rodgers	MD	26	883	3	41.9K	7.68	diagnostic testing
28	2021-06-02	dr.allison.rodgers	md	7	476	1	28.3K	4.97	diagnostic testing
29	2022-02-07	dr.allison.rodgers	md	4	364	0	81.5K	7.13	diagnostic testing
35	2024-12-24	drpallavitiple_pune	doctor	1	150	0	21.3K	10.51	diagnostic options
4	2022-03-30	dr.allison.rodgers	MD	68	2803	11	332K	7.79	other	Procedural Details	7	70	3892	628	510342
2	2022-03-20	dr.allison.rodgers	MD	39	2677	1	297K	9.26	other	Treatment Options	20	922	126729	2005	6523171
5	2022-10-28	dr.allison.rodgers	MD	12	422	12	69.7K	9.01	other	Success Rates	6	208	14654	67	903862
9	2021-11-11	dr.allison.rodgers	MD	6	301	1	26.6K	10.19	other	Emotional Support
16	2021-09-19	dr.allison.rodgers	MD	12	1527	4	62K	5.87	other
24	2022-04-06	dr.allison.rodgers	md	38	2791	2	292K	9.39	other
45	2022-01-27	dr.allison.rodgers	md	4	493	1	72K	5.78	other
3	2022-09-06	nataliecrawfordmd	MD	25	1360	29	73.2K	10.44	treatment options	Medication Inquiries
12	2022-09-03	dr.allison.rodgers	MD	58	1585	21	88.5K	4.49	treatment options
7	2021-05-31	dr.allison.rodgers	MD	2	304	0	20.6K	6.43	treatment options	Cost and Financial Concerns	1	73	895	114	72700
8	2024-08-02	drrichardjbrown	plastic surgeon	53	1177	64	66.7K	7.27	treatment options	Ethical and Legal Issues	2	164	1449	721	146900
10	2022-03-02	dr.allison.rodgers	MD	414	102K	0	3.7M	8.1	treatment options	Other	7	146	8638	32	880900
14	2023-04-21	drshaninghadir	doctor	9	258	11	10.9K	8.67	treatment options
15	2024-06-27	drericflisser	MD	10	294	32	85.1K	12.3	treatment options
17	2022-07-19	dr.allison.rodgers	MD	33	1193	6	91.1K	8.83	treatment options
18	2024-11-19	drpallavitiple_pune	doctor	46	6100	1126	1.5M	14.76	treatment options
20	2023-11-03	drshahinghadir	doctor	0	0	0	9661	10.18	treatment options
22	2023-07-25	nordicalagos	Doctor	1	29	7	975	6.5	treatment options
23	2022-08-31	alokpatelmd	md	8	224	0	8035	8.51	treatment options
25	2022-08-28	dr.allison.rodgers	md	23	861	25	71.4K	7.68	treatment options
26	2022-04-28	dr.allison.rodgers	md	89	3869	1	394K	9.32	treatment options
27	2023-04-11	alokpatelmd	md	9	392	35	19.7K	9.6	treatment options
42	2023-08-09	lucky.sekhon	md	6	275	72	40.8K	18.69	treatment options
47	2022-06-10	dr.allison.rodgers	md	8	542	1	39.7K	7.11	treatment options
40	2024-09-15	jessicaryniecmd	md	23	362	47	13.8K	13.12	treatment option
48	2023-02-17	dr.jbminterdvm	dvm	25	3023	517	53K	14.2	treatment options
44	2022-05-05	dr.allison.rodgers	md	80	2881	11	236K	7.34	treatment options
11	2024-04-24	dr.esracabukcomert.eu	OBGYN	0	802	0	9231	6.56	success rates
41	2022-05-24	dr.allison.rodgers	md	9	731	0	45.3K	9.74	success rates
34	2023-10-23	dr.allison.rodgers	MD	0	802	0	9231	9.43	success rates
37	2020-10-04	dr.allison.rodgers	md	2	696	0	59.7K	9.43	success rates
43	2025-01-24	lucky.sekhon	md	85	2185	67	57.4K	8.85	success rates
46	2022-09-28	dr.allison.rodgers	md	112	9438	0	723K	4.43	success rates
19	2024-02-01	lucky.sekhon	OBGYN	73	895	114	72.7K	7.65	cost and financial concerns
21	2024-02-22	sashahakmanmd	MD	130	869	572	117K	16.71	ethical and legal issues
30	2024-06-13	eggwhisperer	doctor	34	580	149	29.9K	11.29	ethical and legal issues
31	2024-10-29	fertilitychats_drkarthoo	doctor	10	301	41	165K	8.22	procedural details
32	2025-01-23	drleslietreece	MD	3	82	27	5299	4.89	procedural details
33	2024-01-08	saskdrseyi	OBGYN	2	412	174	44K	10.19	procedural details
36	2024-12-27	drsermedmezher	doctor	29	593	32	26.9K	9.93	procedural details
50	2022-02-07	dr.allison.rodgers	md	20	996	1	62K	7.57	procedural details
38	?	drgigarsgagrix957_	doctor	0	10	1	143		procedural details
39	2024-12-13	drdineshbala	doctor	6	1498	352	207K	8.64	procedural details
49	2022-09-19	dr.allison.rodgers	md	3	279	1	41.8K	9.39	side effects and risks
