# Supplementary material for: Lost in translation: are doctors really answering patients’ questions about in vitro fertilization?
Source: J Assist Reprod Genet. 2025 Jun 13;42(9):2895–904. doi: 10.1007/s10815-025-03538-x (PMC12559448; doi:10.1007/s10815-025-03538-x)
Supplement: Supplementary file 4 — (XLSX 102 kb) [file 10815_2025_3538_MOESM4_ESM.xlsx]

## Sheet: Thematic Analysis
# of posts per category per social media platform									# of posts per category based on patient or provider content
	n=250	n=212	n=464	n=250	n=151	n=401				n=464		n=401
Category	Facebook	Reddit	Facebook + Reddit	Instagram	Tiktok	Instagram + Tiktok			Category	Patient Inquiries	Patient inquiries Not mentioned	Provider Content	Provider content not mentioned	chi square	p
Diagnostic Testing	18	30	48	18	4	22			Diagnostic Testing	48	416	22	379	6.83	0.009
Treatment Options	26	17	43	53	11	64			Treatment Options	43	421	64	337	8.89	0.003
Medication Inquiries	25	32	57	8	4	12			Medication Inquiries	57	407	12	389	25.3	<.00001
Procedural Details	12	16	28	44	91	135			Procedural Details	28	436	135	266	107.39	<.00001
Success Rates	72	24	96	57	10	67			Success Rates	96	368	67	334	2.22	0.135
Side Effects and Risks	27	12	39	10	2	12			Side Effects and Risks	39	425	12	389	11.36	0.0007
Cost and Financial Concerns	9	6	15	5	2	7			Cost and Financial Concerns	15	449	7	394	1.91	0.166
Ethical and Legal Issues	0	0	0	14	5	19			Ethical and Legal Issues	0	464	19	382	22.48	2e-06
Emotional Support	32	42	74	11	1	12			Emotional Support	74	390	12	389	40.32	<.00001
Other	29	25	54	30	16	46			Other	54	410	46	355	0.006	0.939

## Sheet: Engagement by Platform
Social Media Platform	Total Posts/Videos	Total Likes/Upvotes	Total Comments	Total Views
Facebook	250	3511	3808	N/A
Reddit	212	1344	2100	N/A
Instagram	250	2205965	28169	132158275
Tiktok	151	5051336	71428	96272047

## Sheet: Engagement by Content
Content Category	Total Posts/Videos	Total Likes/Upvotes	Total Comments	Total Views
Diagnostic Testing	70	687504	11840	17534152
Patient Inquiries	48	141	293	N/A
Provider Content	22	687363	11547	17534152
Treatment Options	107	568143	4295	28868990
Patient Inquiries	43	125	343	N/A
Provider Content	64	568018	3952	28868990
Medication Inquiries	69	36270	930	3500575
Patient Inquiries	57	76	381	N/A
Provider Content	12	36194	549	3500575
Procedural Details	163	4292798	56288	100465403
Patient Inquiries	28	115	444	N/A
Provider Content	135	4292683	55844	100465403
Success Rates	163	925972	11830	40728582
Patient Inquiries	96	2713	1913	N/A
Provider Content	67	923259	9917	40728582
Side Effects and Risks	51	133977	2243	4122000
Patient Inquiries	39	108	526	N/A
Provider Content	12	133869	1717	4122000
Cost and Financial Concerns	22	82381	2204	3452465
Patient Inquiries	15	88	392	N/A
Provider Content	7	82293	1812	3452465
Ethical and Legal Issues	19	121469	8052	5101674
Patient Inquiries	0	0	0	N/A
Provider Content	19	121469	8052	5101674
Emotional Support	86	27386	1130	1034673
Patient Inquiries	74	1299	864	N/A
Provider Content	12	26087	266	1034673
Other	100	386256	6793	23621808
Patient Inquiries	54	190	752	N/A
Provider Content	46	386066	6041	23621808

## Sheet: Reading Level
Category assigned	Reading Level (Tiktok)	Source (1=tiktok; 2=instagram)
diagnostic testing		1
diagnostic testing	5.69	1
diagnostic testing	11.03	1
ethical and legal issues	10.96	1
ethical and legal issues	9.39	1
other	14.43	1
other	11.69	1
Procedural details	9.45	1
Procedural details	7.74	1
Procedural details	9.03	1
Procedural details	11.11	1
procedural details	11.74	1
procedural details	5.14	1
procedural details	9.79	1
procedural details	9.79	1
Procedural details	4.09	1
procedural details	5.79	1
procedural details	8.28	1
procedural details	9.07	1
procedural details	8.91	1
procedural details	12.61	1
procedural details	8.62	1
procedural details	3.07	1
procedural details	7.88	1
procedural details	5.8	1
procedural details	5.3	1
procedural details	7.53	1
procedural details	7.55	1
procedural details	7.73	1
procedural details	5.78	1
procedural details	10.2	1
procedural details	7.23	1
procedural details	9.13	1
procedural details	4.29	1
procedural details	3.47	1
procedural details	12.82	1
procedural details	8.43	1
procedural details	9.45	1
procedural details	16.49	1
Procedure details	7.76	1
Procedure details	11.79	1
procedure details	5.82	1
procedure details	8.97	1
procedure details	9.5	1
procedure details	5.97	1
side effects/risks	13.2	1
success rates	10.99	1
treatment options	9.29	1
treatment options	9.3	1
treatment options	7.28	1
Diagnostic Testing	9.39	1
ethical and legal issues	9.38	1
ethical and legal issues	11.13	1
medication inquiries	8.56	1
medication inquiries	9.71	1
Procedural Details	8.27	1
Procedural Details	8.78	1
Procedural Details	10.06	1
Procedural Details	10.49	1
Procedural Details	10.13	1
Procedural Details	8.3	1
Procedural Details	7.71	1
Procedural Details	11.84	1
Procedural Details	9.27	1
Procedural Details	7.14	1
Procedural Details	8.66	1
Procedural Details	8.17	1
Procedural Details	11.43	1
Procedural Details	16.22	1
Procedural Details	9.61	1
Procedural Details	7.99	1
Treatment Options	11.39	1
Treatment Options	6.02	1
Cost and Financial Concerns	8.56	1
medication inquiries	13.59	1
other	11.86	1
Procedural Details	9.03	1
Procedural Details	5.16	1
procedural Details	8.43	1
procedural Details	6.11	1
procedural Details	10.1	1
procedural Details	10.07	1
procedural Details	7.46	1
procedural Details	5.17	1
Success rates	11.58	1
treatment options	9.53	1
emotional support	4.93	1
medication inquiries	9.26	1
other	9.41	1
other	12.61	1
other	9.36	1
other	8.04	1
other	9.39	1
other	15.64	1
other	8.14	1
other	10.27	1
Procedural Details	9.25	1
Procedural Details	7.8	1
Procedural Details	10.42	1
Procedural Details	11.17	1
procedural Details	8.16	1
procedural Details	5.27	1
procedural Details	10.39	1
procedural Details	8.4	1
procedural Details	7.01	1
procedural Details	10.49	1
procedural Details	9.97	1
procedural Details	7.55	1
procedural Details	13.9	1
procedural Details	9.32	1
procedural Details	6.63	1
procedural Details	6.68	1
procedural Details	8.45	1
procedural Details	14.08	1
procedural Details	9.38	1
procedural Details	14.75	1
procedural Details	8.35	1
procedural Details	9.97	1
procedural Details	11.29	1
procedural Details	5.78	1
procedural Details	8.97	1
procedural Details	9.92	1
procedural Details	14.37	1
procedural Details	8.97	1
procedural Details	10.23	1
Side Effects and Risks	9.25	1
Success Rates	7.28	1
Success Rates	13.47	1
Success Rates	9.54	1
Success Rates	12.22	1
Success Rates	9.34	1
Treatment Options	16.48	1
Treatment Options	12.92	1
Treatment Options	8.98	1
treatment Options	10.16	1
treatment Options	10.66	1
cost and financial concerns	7.11	1
ethical and legal issues	12.72	1
other	8.15	1
other	11.86	1
other	10.29	1
other	5.12	1
other	14.24	1
procedural details	9.45	1
procedural details	12.82	1
procedural details	8.51	1
procedural details	10.1	1
procedural details	4.35	1
success rates	9.53	1
success rates	13.14	1
success rates	14.05	1
success rates	10.96	2
success rates	2.32	2
success rates	12.78	2
success rates	6.13	2
success rates	5.54	2
success rates	9.32	2
success rates	7.08	2
success rates	10.42	2
success rates	4.75	2
success rates	6.44	2
other	4.92	2
other	13.08	2
other	10.13	2
other	7.77	2
other	8.22	2
other	4.87	2
other	5.26	2
treatment iptions	10.19	2
treatment options	12.72	2
treatment options	14.29	2
treatment options	5.87	2
treatment options	5.97	2
treatment options	7.74	2
treatment options	10.96	2
treatment options	7.56	2
treatment options	7.02	2
treatment options	1.09	2
treatment options	12.5	2
treatment options	8.65	2
treatment options	13.12	2
treatment options	10.04	2
side effects and risks	12.09	2
side effects and risks	11.99	2
ethical and legal issues	12.76	2
ethical and legal issues	4.89	2
ethical and legal issues	16.71	2
ethical and legal issues	15.83	2
procedural details	7.47	2
procedural details	6.47	2
procedural details	7.96	2
procedural details	6.04	2
procedural details	9.45	2
procedural details	8.1	2
emotional support	9.25	2
emotional support	13.12	2
diagnostic testing	27.56	2
diagnostic testing	7.06	2
diagnostic testing	12.63	2
medication inquiries	9.34	2
medication inquiries	12.03	2
side effects and risks	14.86	2
side effects and risks	9.92	2
treatment options	9.75	2
treatment options	11.79	2
treatment options	9.66	2
treatment options	2.29	2
treatment options	174.82	2
success rates	5.57	2
success rates	7.08	2
success rates	3.18	2
success rates	10.42	2
success rates	7.57	2
success rates	9.1	2
success rates	4.43	2
success rates	9.25	2
success rates	8.85	2
success rates	6.44	2
procedural ldetails	9.45	2
procedural details	8.16	2
procedural details	14.76	2
procedural details	9.45	2
procedural details	8.16	2
procedural details	11.22	2
procedural details	9.03	2
procedural details	9.98	2
procedural details	12.36	2
procedural details	6.62	2
procedural details	10.74	2
emotional support	11.29	2
emotional support	10.37	2
medication inquiries	4.06	2
medication inquiries	8.06	2
cost and financial concerns	9.61	2
cost and financial concerns	6.53	2
diagnostic testing	4.21	2
diagnostic testing	27.56	2
diagnostic testing	10.5	2
diagnostic testing	3.69	2
diagnostic testing	7.51	2
diagnostic testing	9.03	2
other	6.31	2
other	4.39	2
other	7.78	2
other	12.13	2
other	4.57	2
other	10.13	2
ethical and legal issues	9.2	2
ethical and legal issues	10.8	2
ethical and legal issues	5.12	2
ethical and legal issues	12.2	2
procedural details	7.96	2
procedural details	8.82	2
procedural details	7.01	2
procedural details	7.78	2
procedural details	10.4	2
procedural details	8.85	2
procedural details	5.64	2
procedural details	10.19	2
procedural details	14.76	2
procedural details	10.5	2
procedural details	11.54	2
procedural details	13.69	2
procedural details	13.14	2
success rates	7.07	2
success rates	7.24	2
success rates	7.42	2
success rates	5.11	2
success rates	8.85	2
success rates	9.53	2
success rates	6.04	2
emotional support	8.58	2
emotional support	9.91	2
emotional support	18.42	2
cost and financial concerns	13.61	2
cost and financial concerns	5.67	2
ethical and legal issues	13.02	2
ethical and legal issues	14.32	2
ethical and legal issues	10.14	2
side effects and risks	10.37	2
side effects and risks	13.94	2
side effects and risks	10.64	2
side effects and risks	13.76	2
medication inquiries	6.65	2
medication inquiries	10.19	2
medication inquiries	9.26	2
treatment options	8.48	2
treatment options	10.09	2
treatment options	10.94	2
treatment options	10.42	2
other	5.26	2
other	7.89	2
other	2.56	2
other	11	2
other	6.18	2
other	9.27	2
other	4.03	2
other	7.67	2
diagnostic testing	9.22	2
diagnostic testing	10.8	2
diagnostic testing	5.92	2
success rates	5.54	2
success rates	6.04	2
success rates	8.85	2
success rates	36.48	2
success rates	7.08	2
success rates	9.41	2
success rates	7.54	2
success rates	1.66	2
success rates	7.74	2
success rates	4.8	2
success rates	11.68	2
success rates	5.85	2
success rates	10.04	2
success rates	11.27	2
success rates	11.52	2
success rates	3.02	2
success rates		2
success rates	7.46	2
success rates	3.62	2
success rates	8.75	2
success rates	5.14	2
success rates	5.85	2
success rates	7.49	2
procedural details	9.45	2
procedural details	12.6	2
procedural details	10.19	2
procedural details	14.68	2
procedural details	11.86	2
procedural details	12.36	2
procedural details	10.68	2
other	30.23	2
other	11.26	2
other	8.73	2
medication inquires	8.06	2
legal and ethical issues	20.18	2
treatment options	9.24	2
treatment options	17.18	2
treatment options	8.45	2
treatment options	21.89	2
treatment options	14.13	2
treatment options	16.19	2
treatment options	9.17	2
treatment options	174.82	2
treatment options	10.64	2
treatment options	12.31	2
emotional support	12.46	2
emotional support	14.8	2
emotional support	8.27	2
emotional support	9.47	2
side effects and risks	11.98	2
diagnostic testing	4.7	2
diagnostic testing	8.37	2
diagnostic testing	7.68	2
diagnostic testing	4.97	2
diagnostic testing	7.13	2
diagnostic options	10.51	2
other	7.79	2
other	9.26	2
other	9.01	2
other	10.19	2
other	5.87	2
other	9.39	2
other	5.78	2
treatment options	10.44	2
treatment options	4.49	2
treatment options	6.43	2
treatment options	7.27	2
treatment options	8.1	2
treatment options	8.67	2
treatment options	12.3	2
treatment options	8.83	2
treatment options	14.76	2
treatment options	10.18	2
treatment options	6.5	2
treatment options	8.51	2
treatment options	7.68	2
treatment options	9.32	2
treatment options	9.6	2
treatment options	18.69	2
treatment options	7.11	2
treatment option	13.12	2
treatment options	14.2	2
treatment options	7.34	2
success rates	6.56	2
success rates	9.74	2
success rates	9.43	2
success rates	9.43	2
success rates	8.85	2
success rates	4.43	2
cost and financial concerns	7.65	2
ethical and legal issues	16.71	2
ethical and legal issues	11.29	2
procedural details	8.22	2
procedural details	4.89	2
procedural details	10.19	2
procedural details	9.93	2
procedural details	7.57	2
procedural details		2
procedural details	8.64	2
side effects and risks	9.39	2
