# Supplementary material for: Lost in translation: are doctors really answering patients’ questions about in vitro fertilization?
Source: J Assist Reprod Genet. 2025 Jun 13;42(9):2895–904. doi: 10.1007/s10815-025-03538-x (PMC12559448; doi:10.1007/s10815-025-03538-x)
Supplement: Supplementary file 5 — (XLSX 23.0 kb) [file 10815_2025_3538_MOESM5_ESM.xlsx]

## Sheet: Overall
READ BEFORE STARTING:	Please name sheet #2-6 after the facebook groups names after you find them	Make sure to record RAW DATA in Google Docs	Make sure to create a separate FB account prior to viewing posts and joining FB groups
Facebook Group	# of members	Date collected		Facebook Group	# of posts reviewed	# of posts excluded (look at exclusion criteria)	# of posts included (should be 50)
IVF Support Group	86.7K	2024-10-16		IVF Support Group	50	0	50
Baby Dust Fertility Community - TTC, Infertility, PCOS, Endometriosis...	32.6K	2024-10-18		Baby Dust Fertility Community - TTC, Infertility, PCOS, Endometriosis...	50	0	50
IVF Support Group	28.3K	2024-10-22		IVF Support Group	50	0	50
IVF Infertility and Pregnancy Support Group	26.7K	10/22; 10/24		IVF Infertility and Pregnancy Support Group	50	0	50
IVF and INFERTILITY TREATMENT Support Group	39.6K	2024-10-28		IVF and INFERTILITY TREATMENT Support Group	52	2	50
Category	# of posts	# of comments	# of upvotes		Overall Facebook
Diagnostic Testing	18	72	11		Total # of comments	3808
Treatment Options	26	212	84		Total # of upvotes	3511
Medication Inquiries	25	182	8
Procedural Details	12	141	17
Success Rates	72	1679	2640
Side Effects and Risks	27	368	66
Cost and Financial Concerns	9	309	40
Ethical and Legal Issues	0	0	0
Emotional Support	32	354	542
Other	29	491	103

## Sheet: IVF Support Group
Post ID	Date of Post	# of comments	# of upvotes	Category assigned	Categories for Reference	posts	comments	upvotes
1	2024-10-16	4	15	Success Rates	Diagnostic Testing	2	27	2
2	2024-10-16	14	1	Success Rates	Treatment Options	4	45	12
3	2024-10-16	105	8	Cost and Financial Concerns	Medication Inquiries	7	77	3
4	2024-10-16	5	0	Medication Inquiries	Procedural Details	2	27	3
5	2024-10-16	1	0	Medication Inquiries	Success Rates	12	543	669
6	2024-10-16	45	4	Side Effects and Risks	Side Effects and Risks	4	80	9
7	2024-10-16	61	17	Cost and Financial Concerns	Cost and Financial Concerns	3	188	30
8	2024-09-16	259	51	Other	Ethical and Legal Issues	0
9	2023-09-26	7	1	Medication Inquiries	Emotional Support	7	100	260
10	2024-10-16	25	4	Side Effects and Risks	Other	9	320	57
11	2024-10-16	2	0	Other
12	2024-10-15	4	1	Emotional Support
13	2024-10-16	15	92	Emotional Support
14	2024-10-16	7	3	Procedural Details
15	2024-10-16	12	0	Medication Inquiries
16	2024-10-16	14	0	Other
17	2024-10-16	7	5	Other
18	2024-10-16	1	0	Other
19	2024-10-16	5	1	Other
20	2024-10-15	14	5	Treatment options
21	2024-10-16	35	1	Medication Inquiries
22	2024-10-16	14	49	Emotional Support
23	2024-10-15	92	247	Success Rates
24	2024-10-15	14	1	Medication Inquiries
25	2024-10-16	6	1	Success Rates
26	2024-10-15	64	106	Success Rates
27	2024-10-15	22	5	Cost and Financial Concerns
28	2024-10-16	6	2	Emotional Support
29	2024-10-12	1	0	Other
30	2024-10-15	20	0	Procedural Details
31	2024-10-16	17	0	Other
32	2024-10-15	20	12	Success Rates
33	2024-10-16	6	0	Side Effects and Risks
34	2024-10-15	4	1	Side Effects and Risks
35	2024-10-08	40	90	Emotional Support
36	2024-06-25	17	1	Diagnostic Testing
37	2024-10-16	2	1	Treatment options
38	2024-10-15	3	0	Medication Inquiries
39	2024-10-15	17	21	Emotional Support
40	2024-10-15	10	1	Diagnostic Testing
41	2024-10-15	29	130	Success Rates
42	2024-10-15	28	6	Treatment options
43	2024-10-15	4	5	Emotional Support
44	2024-10-16	14	0	Other
45	2024-10-16	1	0	Treatment options
46	2024-10-16	6	0	Success Rates
47	2024-10-16	4	0	Success Rates
48	2024-10-16	4	9	Success Rates
49	2024-01-24	100	90	Success Rates
50	2024-10-15	200	58	Success Rates

## Sheet: Baby Dust Fertility Community -
Post ID	Date of Post	# of comments	# of upvotes	Category assigned	Categories for Reference	posts	comments	upvotes
1	2024-10-17	2	2	Other	Diagnostic Testing	14	34	7
2	2024-10-18	2	0	Medication Inquiries	Treatment Options	2	0	1
3	2024-10-18	8	13	emotional support	Medication Inquiries	6	24	0
4	2024-10-18	1	0	Diagnostic testing	Procedural Details	1	1	0
5	2024-10-18	1	0	Side Effects and Risks	Success Rates	10	198	19
6	2024-10-18	2	0	Other	Side Effects and Risks	4	17	3
7	2024-10-18	1	0	Procedure Details	Cost and Financial Concerns	0	0	0
8	2024-10-18	2	0	Medication Inquiries	Ethical and Legal Issues	0	0	0
9	2024-10-18	0	0	Diagnostic testing	Emotional Support	4	21	17
10	2024-10-18	6	0	Diagnostic testing	Other	9	8	5
11	2024-10-17	65	8	Success Rates
12	2024-10-18	5	5	Diagnostic testing
13	2024-10-18	7	0	Medication Inquiries
14	2024-10-15	101	6	Success Rates
15	2024-10-18	2	3	Emotional support
16	2024-10-17	11	0	Diagnostic testing
17	2024-10-17	27	5	Success Rates
18	2024-10-18	2	0	other
19	2024-10-14	7	0	emotional support
20	2024-10-17	13	0	Medication Inquiries
21	2024-10-18	2	0	Success Rates
22	2024-10-18	4	1	emotional support
23	2024-10-09	0	2	Diagnostic testing
24	2024-10-16	14	3	side effects and risks
25	2024-10-17	10	0	Diagnostic testing
26	2024-10-18	1	0	side effects and risks
27	2024-10-18	2	0	other
28	2024-10-18	0	3	other
29	2024-10-18	0	0	Diagnostic testing
30	2024-10-18	1	0	diagnostic testing
31	2024-10-18	0	1	treatment options
32	2024-10-18	0	0	Success Rates
33	2024-10-18	1	0	side effects and risks
34	2024-10-18	3	0	Success Rates
35	2024-10-18	0	0	diagnostic testing
36	2024-10-18	0	0	Success Rates
37	2024-10-18	0	0	medication inquiries
38	2024-10-18	0	1	Success Rates
39	2024-10-18	0	0	other
40	2024-10-18	0	0	other
41	2024-10-18	0	0	diagnostic testing
42	2024-10-18	0	0	medication inquiries
43	2024-10-18	0	0	diagnostic testing
44	2024-10-18	0	0	treatment options
45	2024-10-18	0	0	diagnostic testing
46	2024-10-18	0	0	diagnostic testing
47	2024-10-18	0	0	other
48	2024-10-18	0	0	other
49	2024-10-18	0	0	Success Rates
50	2024-10-18	0	0	Success Rates

## Sheet: IVF Support Group pt. 2
Post ID	Date of Post	# of comments	# of upvotes	Category assigned	Categories for Reference	posts	comments	upvotes
1	2024-10-21	4	0	side effects and risks	Diagnostic Testing	0
2	2024-10-18	61	16	emotional support	Treatment Options	4	22	35
3	2024-10-22	0	0	success rates	Medication Inquiries	4	15	0
4	2024-10-22	0	0	success rates	Procedural Details	3	40	4
5	2024-10-15	20	9	other	Success Rates	13	150	875
6	2021-08-09	19	5	success rates	Side Effects and Risks	12	132	6
7	2024-10-22	34	2	side effects and risks	Cost and Financial Concerns	2	17	0
8	2022-03-11	7	1	success rates	Ethical and Legal Issues	0	0	0
9	2024-10-22	22	0	other	Emotional Support	8	112	145
10	2024-10-22	1	0	success rates	Other	4	131	33
11	2024-10-21	40	2	side effects and risks
12	2024-10-22	5	6	emotional support
13	2024-10-21	78	9	other
14	2024-10-21	6	0	medication inquiries
15	2024-10-22	2	0	treatment options
16	2024-10-21	14	0	cost and financial concerns
17	2024-10-22	4	0	side effects and risks
18	2024-10-21	17	0	treatment options
19	2024-10-22	0	0	emotional support
20	2024-10-22	24	97	success rates
21	2024-10-21	2	0	treatment options
22	2024-10-21	6	2	success rates
23	2024-10-22	3	0	success rates
24	2024-10-22	5	0	side effects and risks
25	2024-10-22	10	0	success rates
26	2024-10-21	21	88	emotional support
27	2024-10-21	12	1	procedural details
28	2024-10-21	8	0	side effects and risks
29	2024-10-21	22	3	procedural details
30	2024-10-22	1	35	treatment options
31	2024-10-22	0	0	success rates
32	2024-10-22	0	0	side effects and risks
33	2024-10-22	0	1	emotional support
34	2024-10-22	0	3	emotional support
35	2024-10-22	0	0	success rates
36	2024-10-22	0	0	side effects and risks
37	2024-10-21	11	15	other
38	2024-10-21	7	1	side effects and risks
39	2024-10-29	24	1	side effects and risks
40	2024-10-21	6	0	medication inquiries
41	2024-10-21	3	0	cost and financial concerns
42	2024-10-21	2	0	medication inquiries
43	2024-10-22	1	0	medication inquiries
44	2024-10-18	46	16	success rates
45	2024-10-21	1	0	side effects and risks
46	2024-10-17	34	66	success rates
47	2024-10-21	9	30	emotional support
48	2024-10-21	7	0	procedural details
49	2024-10-21	5	0	side effects and risks
50	2024-10-21	16	1	emotional support

## Sheet: IVF Infertility and Pregnancy S
Post ID	Date of Post	# of comments	# of upvotes	Category assigned	Categories for Reference	posts	comments	upvotes
1	2024-10-07	4	3	Success rates	Diagnostic Testing	1	5	1
2	2024-10-20	4	1	Emotional support	Treatment Options	9	119	28
3	2024-10-20	19	0	side effects and risks	Medication Inquiries	3	5	1
4	2024-10-11	43	2	side effects and risks	Procedural Details	3	22	3
5	2024-10-20	6	2	side effects and risks	Success Rates	13	93	152
6	2024-10-20	8	1	Emotional support	Side Effects and Risks	6	138	48
7	2024-10-15	9	21	success rates	Cost and Financial Concerns	1	81	6
8	2024-10-18	5	0	emotional support	Ethical and Legal Issues
9	2024-10-20	8	1	procedural details	Emotional Support	11	104	37
10	2024-10-16	7	0	success rates	Other	3	29	8
11	2024-10-20	16	17	emotional support
12	2024-09-21	42	3	emotional support
13	2024-10-20	12	2	emotional support
14	2024-10-20	3	1	procedural details
15	2024-10-18	20	3	treatment options
16	2024-10-18	5	17	success rates
17	2024-10-18	6	5	success rates
18	2024-10-20	4	7	emotional support
19	2024-10-18	1	3	emotional support
20	2024-10-20	3	0	treatment options
21	2024-10-18	32	3	treatment options
22	2024-10-15	81	6	cost and financial concerns
23	2024-10-20	26	3	success rates
24	2024-10-20	10	0	treatment options
25	2024-10-18	27	15	treatment options
26	2024-10-20	5	1	diagnostic testing
27	2024-10-20	1	1	treatment options
28	2024-10-20	2	1	emotional support
29	2024-10-20	2	1	medication inquiries
30	2024-10-20	1	2	treatment options
31	2024-10-20	1	0	emotional support
32	2024-10-18	1	1	success rates
33	2024-10-20	0	1	success rates
34	2024-10-20	0	0	medication inquiries
35	2024-10-20	0	3	success rates
36	2024-10-18	8	1	success rates
37	2024-10-15	11	7	side effects and risks
38	2024-09-28	9	2	emotional support
39	2024-10-18	14	92	success rates
40	2024-07-30	21	2	treatment options
41	2024-10-16	11	1	procedural details
42	2024-10-18	17	6	side effects and risks
43	2024-10-18	4	5	success rates
44	2024-10-11	9	0	success rates
45	2024-10-18	4	0	other
46	2024-10-16	14	3	other
47	2024-10-16	42	31	side effects and risks
48	2024-10-16	3	0	medication inquiries
49	2024-10-16	11	5	other
50	2024-10-18	4	2	treatment options

## Sheet: IVF and INFERTILITY TREATMENT S
Post ID	Date of Post	# of comments	# of upvotes	Category assigned	Categories for Reference	post	comment	upvotes
1	2024-10-28	7	0	Procedural details	Diagnostic Testing	1	6	1
2	2024-10-28	6	2	success rates	Treatment Options	7	26	8
3	2024-10-27	7	0	treatment options	Medication Inquiries	5	61	4
4	2024-10-28	1	0	other	Procedural Details	3	51	7
5	2024-10-28	0	0	emotional support	Success Rates	24	695	1613
6	2024-10-28	0	0	success rates	Side Effects and Risks	1	1	0
7	2024-10-28	0	0	success rates	Cost and Financial Concerns	3	23	4
8	2024-10-28	0	0	treatment options	Ethical and Legal Issues	0	0	0
9	2024-10-27	17	83	emotional support	Emotional Support	2	17	83
10	2023-07-30	14	1	success rates	Other	4	3	0
11	2024-10-27	2	0	medication inquiries
12	2024-10-27	4	0	medication inquiries
13	2024-10-27	1	0	other
14	2024-10-27	1	1	Procedural details
15	2024-10-27	1	0	other
16	2024-10-27	2	1	treatment options
17	2022-03-15	8	4	success rates
18	2024-10-27	0	0	other
19	2024-10-27	0	0	success rates
20	2024-10-27	0	0	treatment options
21	2024-10-27	0	0	success rates
22	2024-10-27	0	0	cost and financial concerns
23	2023-07-01	43	6	Procedural details
24	2023-08-07	1	0	side effects and risks
25	2022-11-26	3	2	success rates
26	2022-11-13	20	8	success rates
27	2022-09-30	13	67	success rates
28	2023-04-14	23	4	success rates
29	2022-11-04	31	4	success rates
30	2022-09-01	15	1	cost and financial concerns
31	2023-11-02	3	0	success rates
32	2023-12-11	2	0	success rates
33	2022-02-02	65	17	success rates
34	2023-09-19	107	78	success rates
35	2023-06-06	8	3	cost and financial concerns
36	2023-10-23	14	2	success rates
37	2023-01-31	22	0	success rates
38	2024-04-28	11	3	treatment options
39	2023-08-24	16	1	medication inquiries
40	2022-11-24	1	2	success rates
41	2022-03-23	22	15	success rates
42	2023-06-12	33	200	success rates
43	2023-09-29	6	1	diagnostic testing
44	2023-04-25	3	4	success rates
45	2023-02-10	8	3	success rates
46	2024-05-20	3	0	treatment options
47	2024-05-05	3	4	treatment options
48	2022-08-17	297	1.2K	success rates
49	2023-11-17	5	0	medication inquiries
50	2022-11-01	34	3	medication inquiries
